# Supplementary material for: MicroRNA-204-5p is a tumor suppressor and potential therapeutic target in head and neck squamous cell carcinoma
Source: Theranostics. 2020 Jan 1;10(3):1433–53. doi: 10.7150/thno.38507 (PMC6956807; doi:10.7150/thno.38507)
Supplement: Supplementary file 2 — Supplementary table of genes upregulated by FDR<0.05 in UM-SCC1 cells over-expressing miR-204-5p in RNA-Seq analysis. [file thnov10p1433s2.xlsx]

## Sheet: DOWN
Supplemental Data 1. Genes downregulated (Tab 1) and upregulated (Tab 2) by P<0.05 in UM-SCC1 cells over-expressing miR-204-5p mimics in RNA-Seq analysis.
Presented are differentially expressed genes (DEGs) in UM-SCC1 cells over-expressing miR-204-5p compared with negative control (NC) at FDR<0.05. A total of 1137 genes were identified with 464 downregulated genes (Tab 1, DOWN), and 673 upregulated genes (Tab2, UP).
Gene Symbol	Log2 Ration	p_value	q_value
AAK1	-0.545236	0.00449434	0.0227131
ABCC2	-0.907178	6.976e-06	9.89137e-05
ABCF1	-1.36444	2.03353e-11	1.16595e-09
ABCF3	-0.366973	0.0483	0.140677
ABI2	-0.47327	0.0131948	0.0522726
ABR	-0.46748	0.0136728	0.0536968
AC068831.7	-0.55768	0.00390056	0.0202434
AC093512.2	-1.67323	5.91107e-16	7.18892e-14
AC118553.2	-0.745885	0.000157955	0.00140229
ACOT8	-0.426743	0.0251141	0.0866624
ACOX1	-0.473714	0.0132045	0.0522834
ACP5	-0.615386	0.00158746	0.00971241
ACPP	-0.713344	0.000639508	0.00454461
ACSL4	-1.53154	9.07366e-14	8.35961e-12
ACTB	-0.409061	0.029329	0.0972153
ACTG1	-0.79551	4.90927e-05	0.000520466
ADAM17	-0.411859	0.0282098	0.0946807
ADAP2	-0.508663	0.00858423	0.0379018
ADAT3	-0.400552	0.0404291	0.123575
ADCK2	-0.444551	0.0193903	0.0705912
ADCY6	-0.570667	0.00305009	0.0165853
ADGRF4	-0.44707	0.0199301	0.0722924
ADGRL1	-0.699688	0.000354363	0.00276086
ADI1	-0.407505	0.0300433	0.0989675
ADIRF	-0.874343	9.68615e-06	0.000128681
ADNP	-1.0094	4.49615e-07	8.9917e-06
ADRB1	-0.776984	0.00012506	0.00115195
AEBP2	-0.541883	0.00479809	0.0239568
AFTPH	-0.496433	0.00965324	0.0414474
AGAP3	-0.411871	0.0283707	0.0951562
AGFG2	-0.787943	6.71553e-05	0.000680607
AGO1	-0.923616	3.73855e-06	5.74178e-05
AGO2	-1.08142	6.3907e-08	1.61757e-06
AGO3	-0.662178	0.000711257	0.00497414
AGO4	-0.915882	4.2545e-06	6.4221e-05
AHDC1	-0.594448	0.0022046	0.0127824
AHNAK	-1.01617	3.38991e-07	6.99443e-06
AIFM3	-0.402933	0.0344515	0.109908
AJM1	-0.390253	0.0383304	0.119058
AK1	-0.558735	0.00430817	0.0219724
AK4	-1.42136	3.35464e-12	2.29142e-10
AKAP1	-0.55726	0.00381061	0.0199102
AKR1C3	-0.41691	0.0305399	0.100274
AL121845.3	-0.376268	0.0464562	0.13653
AL136295.5	-0.500166	0.00894981	0.0391005
AL157935.2	-0.400365	0.0331301	0.106855
AL662899.2	-8.48876	3.2944e-151	4.9281e-147
ALCAM	-0.506436	0.00786509	0.0354379
ALS2	-0.594122	0.00221031	0.0128106
AMBRA1	-0.448267	0.0183812	0.0677586
AMFR	-0.481354	0.0112103	0.0463621
AMH	-0.374762	0.0478049	0.139698
AMMECR1L	-0.485509	0.01116	0.0462188
ANGPTL4	-0.798905	7.84092e-05	0.00077307
ANKFY1	-0.524523	0.00603008	0.02881
ANKLE2	-0.468731	0.0134875	0.0531088
ANKMY2	-0.906696	6.57133e-06	9.37983e-05
ANKRD12	-0.498505	0.0095254	0.0410907
ANKRD13A	-0.889232	7.11807e-06	0.000100547
ANKRD13C	-1.51846	1.6234e-13	1.40372e-11
ANKRD27	-0.463572	0.0146793	0.0568145
ANKRD34B	-2.30171	1.2876e-24	4.58601e-22
ANKRD50	-0.782167	7.29772e-05	0.000730211
ANKRD52	-0.503176	0.00829198	0.0369601
ANKRD54	-0.590502	0.00271524	0.0151659
AP1S1	-0.958911	1.56203e-06	2.6827e-05
AP2A2	-0.637746	0.00104434	0.00685191
AP5B1	-0.620425	0.00139808	0.00871051
APAF1	-0.379688	0.0426736	0.128235
APPBP2	-0.374864	0.0441206	0.131448
APTX	-0.366949	0.0496834	0.143487
AQP11	-0.880833	2.80915e-05	0.000318832
AQP3	-1.01325	4.1462e-07	8.34765e-06
ARCN1	-0.469521	0.0131804	0.0522405
AREG	-1.1269	2.01695e-08	5.72514e-07
ARHGAP10	-0.387134	0.0415195	0.125829
ARHGAP12	-0.390148	0.0377086	0.117591
ARHGAP27	-0.422925	0.0249177	0.0861837
ARHGAP35	-0.737683	0.000166062	0.00146605
ARHGEF11	-0.585616	0.00244063	0.0139243
ARHGEF35	-0.513437	0.00849225	0.0376243
ARHGEF4	-0.416682	0.0269955	0.0916744
ARHGEF5	-0.587033	0.00243871	0.0139186
ARID1B	-0.44082	0.0199924	0.0724834
ARID3A	-1.14895	1.14813e-08	3.44878e-07
ARID4A	-0.412701	0.028392	0.0951692
ARL8B	-0.488838	0.0101492	0.043052
ARPC5L	-0.457059	0.0158427	0.0602012
ARRDC3	-1.7729	1.54536e-17	2.24437e-15
ARSI	-0.788829	9.32905e-05	0.000893832
ASH1L	-0.710116	0.00028143	0.00227686
ASNSD1	-0.462929	0.0168944	0.0633232
ASXL2	-0.40086	0.0319672	0.103888
ATF5	-0.484401	0.0147706	0.0570792
ATF6B	-0.478469	0.0117061	0.047961
ATG4D	-0.721567	0.000259329	0.00213383
ATG9A	-0.928202	3.25008e-06	5.12308e-05
ATL2	-0.394541	0.0353029	0.111892
ATL3	-1.10403	3.941e-08	1.05841e-06
ATP10D	-0.411589	0.0290207	0.0966432
ATP11C	-0.403352	0.0314474	0.102608
ATP2B4	-1.37428	1.33146e-11	8.03115e-10
ATP6AP1	-0.418372	0.0257145	0.0883269
ATP7A	-0.868083	1.52481e-05	0.000188978
ATP8B1	-0.830484	2.77205e-05	0.000315819
ATRN	-0.591007	0.0021712	0.0126296
ATRX	-0.396717	0.0337411	0.10808
ATXN1	-1.27123	4.44333e-10	1.86707e-08
ATXN7L3	-0.468371	0.0138424	0.0541514
ATXN7L3B	-0.734328	0.000180991	0.00157227
AUH	-0.761334	0.00011666	0.00108595
AVEN	-0.490635	0.0117745	0.0481668
AVL9	-0.601636	0.00187983	0.0112212
AVPI1	-0.690401	0.00050596	0.00372474
B3GALT4	-0.512355	0.00965647	0.0414475
B3GNT4	-0.713219	0.000418467	0.00316314
B3GNT5	-1.22408	1.59538e-09	5.76455e-08
B3GNT9	-0.580599	0.00275166	0.0153304
BAD	-0.81954	3.86303e-05	0.000423038
BAG3	-0.565918	0.00329792	0.0176695
BANP	-0.515125	0.00816673	0.0365195
BARX2	-0.650993	0.00082792	0.00564745
BAZ1A	-0.502279	0.00849371	0.0376243
BAZ2B	-0.47789	0.0121503	0.0492296
BBOX1	-1.47537	3.49399e-12	2.36501e-10
BBS7	-0.454752	0.0180337	0.0667077
BCL2L11	-0.762081	0.000120748	0.00111982
BCL2L2	-2.16353	2.0237e-24	7.04014e-22
BCL7B	-0.470094	0.0144779	0.0562386
BCL9	-0.526277	0.00634733	0.0300664
BDKRB1	-0.697473	0.000737983	0.00512273
BHLHE40	-0.393726	0.0349652	0.11105
BICRA	-0.450707	0.0188205	0.0690208
BIK	-0.601722	0.00343118	0.0182528
BIN1	-0.574001	0.00378902	0.0198529
BIRC2	-0.553115	0.00391659	0.0203079
BIRC5	-0.824224	3.22854e-05	0.000359076
BIRC6	-0.364348	0.0488972	0.141892
BMI1	-0.385339	0.0405212	0.123724
BMP2K	-0.951203	1.94916e-06	3.25781e-05
BMPR1A	-0.65131	0.000854795	0.00579378
BMPR2	-0.457023	0.015925	0.0604469
BNIP3	-0.654213	0.000779662	0.00536722
BORCS6	-0.504102	0.00885295	0.0387793
BORCS7	-0.475534	0.0151145	0.0581228
BORCS8-MEF2B	-0.85194	2.98229e-05	0.000336441
BPGM	-0.430014	0.0262741	0.0898363
BRCC3	-0.724325	0.000258232	0.00212714
BRD4	-0.503218	0.00829562	0.0369601
BRPF1	-0.459018	0.0160165	0.0607176
BRPF3	-0.778251	7.97278e-05	0.000784637
BRWD1	-0.729132	0.00019623	0.00167738
BSDC1	-0.528299	0.00584578	0.0280909
BTBD1	-0.978029	1.0209e-06	1.85111e-05
BTBD6	-0.756293	0.000129531	0.00118294
BTBD7	-0.468031	0.0138512	0.05417
BTBD9	-0.378052	0.0446785	0.132766
BTG2	-0.946359	2.45495e-06	3.97872e-05
C11orf95	-0.670748	0.000586079	0.00421903
C15orf38-AP3S2	-1.23524	3.26346e-09	1.10199e-07
C1orf109	-0.450752	0.0184046	0.0677947
C1orf115	-0.596984	0.00208974	0.012235
C1orf198	-0.696193	0.000391266	0.00298594
C1orf21	-0.544598	0.0046359	0.0232947
C1orf43	-0.953917	1.64469e-06	2.80215e-05
C1R	-0.466961	0.0138333	0.0541425
C1S	-0.744493	0.000153025	0.001365
C20orf194	-0.908235	4.97146e-06	7.34862e-05
C21orf2	-0.390664	0.0409409	0.124656
C22orf46	-0.581698	0.00291702	0.0160485
C2CD2	-0.81365	3.8117e-05	0.000417723
C3orf62	-0.814676	4.84817e-05	0.000515083
C4B	-0.572119	0.00349468	0.0185642
C4orf3	-0.686674	0.000453992	0.00340072
C6orf47	-0.403677	0.0319879	0.103933
CA9	-0.782548	7.62885e-05	0.000757266
CABLES2	-0.84545	2.86638e-05	0.000324589
CALML5	-2.47723	7.16575e-25	2.74852e-22
CALR	-0.512331	0.00718578	0.0329629
CAMKK2	-0.447727	0.0176835	0.0655907
CAMKMT	-0.826294	5.12517e-05	0.000539911
CAMSAP3	-0.43434	0.0212073	0.0760221
CARD6	-0.971537	1.38896e-06	2.42161e-05
CASC10	-0.468748	0.0146966	0.0568521
CASC4	-0.80956	4.31291e-05	0.000466837
CASP14	-1.38601	1.43694e-11	8.52983e-10
CASTOR1	-0.518247	0.00725589	0.0331929
CASTOR2	-0.554186	0.00549446	0.0267638
CASTOR3	-0.926969	3.68685e-06	5.67988e-05
CBFB	-1.06325	1.11524e-07	2.67115e-06
CBX4	-0.375146	0.0441963	0.131621
CCDC115	-0.464357	0.0153746	0.0589614
CCDC120	-0.454485	0.0164597	0.062114
CCDC6	-0.487531	0.0102939	0.0435237
CCDC85C	-0.534441	0.00551615	0.026852
CCDC88C	-0.390018	0.0373492	0.116738
CCNA2	-0.629177	0.00118285	0.00759082
CCNE1	-0.44974	0.0224893	0.0793863
CCNF	-0.754502	0.000121426	0.00112471
CCNG2	-0.73773	0.000169654	0.00149022
CCNI	-0.377026	0.0423503	0.127545
CCNT1	-0.525584	0.00622397	0.0295945
CCNY	-0.709762	0.000309789	0.00246234
CD14	-0.390436	0.0381992	0.118749
CD177	-0.813965	4.4027e-05	0.000475523
CD2AP	-0.81348	3.78817e-05	0.000415754
CD2BP2	-0.376418	0.0431689	0.129334
CD44	-0.441702	0.0190433	0.0696669
CD58	-0.442727	0.0206739	0.0744311
CD99	-0.531352	0.00571832	0.0276471
CDC14A	-0.69447	0.000553429	0.00402538
CDC42BPG	-1.01725	3.45604e-07	7.11127e-06
CDC42EP4	-1.26138	4.64486e-10	1.94629e-08
CDCA5	-0.393845	0.0354255	0.112155
CDCA8	-1.10929	3.46024e-08	9.39415e-07
CDK11A	-0.398259	0.0337871	0.108204
CDK11B	-0.649767	0.000854131	0.00579378
CDK12	-0.632502	0.00111358	0.00723007
CDK14	-1.06535	2.03423e-07	4.50148e-06
CDK19	-0.519845	0.00777742	0.0351063
CDK2AP1	-0.495865	0.0097492	0.0417616
CDKN1A	-0.558741	0.00373923	0.0196595
CDKN2B	-0.660603	0.000726638	0.00505101
CDKN2C	-0.909804	5.84584e-06	8.46735e-05
CDRT4	-1.10656	7.43528e-08	1.84758e-06
CEBPA	-0.422842	0.0286212	0.0955468
CEL	-0.560483	0.00396026	0.0205019
CELSR1	-0.775261	7.76721e-05	0.000767942
CELSR2	-0.391357	0.0357183	0.11289
CEMIP2	-1.30759	2.78483e-10	1.22886e-08
CEP19	-1.23394	6.55051e-09	2.05428e-07
CEP295	-0.415144	0.0285727	0.0954914
CEP97	-0.522185	0.00660094	0.030925
CERK	-0.712469	0.000272826	0.00221822
CERS2	-0.497767	0.00939194	0.0406404
CERS4	-0.368533	0.0480947	0.140408
CFAP97	-0.973482	1.19473e-06	2.12508e-05
CHKB-CPT1B	-0.385825	0.0444001	0.132123
CHMP3	-1.34577	3.51255e-11	1.88585e-09
CHPF2	-1.20551	2.75957e-09	9.44633e-08
CIZ1	-0.391367	0.0364191	0.114428
CLDN1	-0.459792	0.0150276	0.0578781
CLEC2B	-0.870993	1.66832e-05	0.000203063
CLK1	-0.405453	0.0314213	0.102605
CLK4	-0.564856	0.00376891	0.0197683
CLMP	-0.589192	0.00232189	0.0133435
CLN6	-0.385274	0.0442971	0.131869
CMPK1	-0.445688	0.0178082	0.0659716
CNFN	-0.568428	0.00929048	0.0402965
CNNM4	-0.37999	0.0415379	0.125831
CNOT1	-0.566958	0.0031435	0.0170006
CNOT6L	-0.419513	0.0263722	0.0900482
CNP	-1.15216	1.20722e-08	3.60456e-07
CNTF	-1.23245	2.52624e-08	7.06354e-07
COL17A1	-1.29352	1.62963e-10	7.54726e-09
COL4A1	-1.18964	5.80268e-09	1.83903e-07
COL4A2	-0.483331	0.0115725	0.0475672
COL4A5	-0.390524	0.0362225	0.114121
COL4A6	-1.2352	1.03379e-09	3.96525e-08
COLGALT1	-0.440815	0.0193568	0.0704865
COPS7B	-0.449382	0.0185394	0.0682241
CORO1C	-1.43465	1.93983e-12	1.36877e-10
CPD	-1.40673	4.60095e-12	3.04538e-10
CPNE1	-0.412407	0.027894	0.0939576
CPOX	-1.17782	5.36595e-09	1.72252e-07
CPSF2	-0.58084	0.00259054	0.0145793
CPSF4	-0.829307	3.27178e-05	0.000363615
CPSF7	-0.471601	0.0130071	0.0518447
CPTP	-0.412261	0.0298026	0.0984797
CREBBP	-0.659631	0.00069728	0.00488325
CRKL	-0.794843	5.23266e-05	0.000549301
CRY2	-0.466501	0.0155143	0.0593248
CRYBG1	-0.632291	0.00109831	0.00714642
CRYBG3	-0.735991	0.000176646	0.00153989
CSF1	-0.587154	0.00241296	0.0138101
CSNK1G1	-0.533658	0.0057464	0.0277292
CSRNP2	-0.407156	0.0317127	0.10324
CTDSPL2	-0.545489	0.00459129	0.0231292
CTHRC1	-0.544073	0.0082306	0.0367417
CTNNBIP1	-1.13127	2.19376e-08	6.19177e-07
CTSH	-0.509174	0.0077259	0.0349476
CTTN	-0.369982	0.0458145	0.135156
CUX1	-0.42632	0.0236176	0.0825903
CYBRD1	-0.939194	2.47579e-06	4.00369e-05
CYP1A1	-1.17317	7.89962e-09	2.4265e-07
CYP1B1	-0.712257	0.000337831	0.00265003
DAG1	-1.47031	4.27452e-13	3.45635e-11
DAZAP2	-0.800447	4.75066e-05	0.000505802
DBNDD1	-1.77063	1.27932e-17	1.89479e-15
DBT	-0.782348	7.15211e-05	0.000717081
DCAF12	-0.896349	6.25366e-06	8.98641e-05
DCAF16	-0.449374	0.0179102	0.0662836
DCAF5	-0.391919	0.0357754	0.113047
DCBLD2	-0.500988	0.00879414	0.0385668
DCP2	-0.577816	0.00298412	0.0163096
DCTN4	-1.03642	2.11898e-07	4.63542e-06
DDHD2	-0.555638	0.00400151	0.0206494
DDI2	-0.703995	0.000311336	0.00247202
DDIT3	-0.504019	0.00953686	0.0411248
DDIT4	-0.974003	9.64345e-07	1.75922e-05
DDO	-1.02446	1.79605e-06	3.0154e-05
DDX18	-0.530361	0.00570532	0.0276022
DDX3X	-0.424846	0.0229239	0.0806138
DECR1	-0.583467	0.00251173	0.0142484
DEDD	-0.446095	0.0192833	0.0702872
DEF6	-0.36986	0.0472896	0.138567
DENND1B	-0.712538	0.000300757	0.0024059
DENND4B	-0.594897	0.00207695	0.0121859
DENND4C	-0.385791	0.0391295	0.120788
DENND5A	-0.585164	0.00250311	0.0142048
DEPP1	-1.29673	1.86318e-10	8.49735e-09
DHX38	-0.680439	0.000482807	0.00358072
DIRC2	-0.663828	0.000726612	0.00505101
DLAT	-0.688014	0.000428143	0.00322812
DLG3	-0.480398	0.0114985	0.0473453
DLG5	-0.806792	4.1288e-05	0.000448531
DLL1	-0.87405	1.05069e-05	0.000138479
DMRTA2	-0.835661	2.78395e-05	0.000316693
DNA2	-0.369171	0.0488963	0.141892
DNAJA3	-0.38758	0.0378241	0.117804
DNAJB5	-1.66787	1.70084e-14	1.69619e-12
DNAJC13	-0.674101	0.000542256	0.00395302
DNAJC19	-0.372532	0.0474738	0.139002
DNAJC7	-0.407459	0.0302307	0.0994331
DNAJC8	-0.580421	0.00265774	0.0149015
DNASE1	-0.786799	6.75308e-05	0.000682563
DNM2	-0.671237	0.000564439	0.0040928
DNMT3B	-0.602617	0.00187522	0.0111984
DOCK9	-0.611675	0.00158051	0.00967781
DOHH	-0.86503	1.54172e-05	0.000190463
DOLK	-0.489154	0.0107663	0.0451076
DOLPP1	-0.935451	2.85931e-06	4.55995e-05
DPP9	-0.485128	0.0107551	0.0450911
DPY19L4	-0.383497	0.0395807	0.12176
DQX1	-0.385658	0.0475082	0.139048
DRAP1	-0.442572	0.0189431	0.0694194
DSC2	-0.382779	0.041235	0.125271
DSG3	-1.18101	5.5457e-09	1.76883e-07
DTX4	-0.664919	0.000647901	0.00459334
DUOXA1	-0.917444	7.79693e-06	0.000107398
DUSP14	-0.745601	0.000171544	0.00150418
DUSP3	-1.12604	2.20571e-08	6.2138e-07
DUSP4	-0.478578	0.0132039	0.0522834
DUSP9	-0.946107	2.01637e-06	3.36264e-05
DYNC1LI2	-0.677293	0.000497855	0.00367049
ECE1	-1.25998	5.07808e-10	2.09265e-08
ECHDC2	-0.428846	0.0253507	0.0873178
ECHS1	-0.574116	0.00286041	0.0158074
EDARADD	-0.526142	0.00657409	0.0308281
EDEM1	-0.933656	2.66996e-06	4.28539e-05
EFCAB5	-0.482395	0.0130965	0.0520345
EGLN3	-1.09747	4.9237e-08	1.28093e-06
EGR1	-1.3391	1.09733e-10	5.2277e-09
EHD2	-0.409741	0.0285354	0.0954074
EHMT1	-0.368695	0.0476033	0.139192
EIF2AK3	-0.48777	0.0106931	0.044869
EIF2AK4	-0.490535	0.00991086	0.0422745
EIF5	-0.562254	0.00344359	0.0183123
EIF5B	-0.564421	0.00332058	0.0177719
ELK4	-0.588529	0.00224902	0.0129978
ELL2	-0.831263	2.58455e-05	0.000296489
ELMSAN1	-0.371946	0.0456267	0.134754
ELOVL6	-0.821863	3.28158e-05	0.000364433
ENAH	-1.04559	1.82232e-07	4.08696e-06
ENDOD1	-1.04413	1.93031e-07	4.29695e-06
ENTPD7	-0.884388	9.21594e-06	0.000123753
EOMES	-1.04405	4.84006e-07	9.57705e-06
EP300	-0.492774	0.00960195	0.0413221
EPAS1	-0.593998	0.00205609	0.01209
EPB41L5	-0.383724	0.0414885	0.125811
EPC1	-0.380211	0.0465538	0.136736
EPHB2	-1.44991	1.84393e-12	1.31349e-10
EPHB3	-0.443315	0.0212368	0.0760732
EPHB4	-0.544315	0.00457927	0.0230877
EPS8	-0.376191	0.0436514	0.130372
ERAP1	-0.430894	0.022184	0.0786376
ERBB3	-1.93687	1.66825e-20	3.6699e-18
ERV3-1	-0.858014	1.53399e-05	0.000189958
ESPN	-0.478601	0.0127609	0.0510676
ESYT1	-0.465087	0.0140799	0.0549351
ETV3	-0.551473	0.00424813	0.0217035
ETV6	-0.594312	0.00221745	0.012832
EVI5	-1.01096	5.20717e-07	1.02627e-05
EVPL	-0.384048	0.039233	0.121033
EVPLL	-0.814714	5.53067e-05	0.000575247
EXOC5	-0.45264	0.0168205	0.0631095
EXOC6B	-0.53152	0.00556164	0.027047
EXTL3	-0.474011	0.0125942	0.0506033
EZR	-0.841442	2.00119e-05	0.000237964
F11R	-0.444081	0.0185677	0.0682947
F8A1	-0.367796	0.0486456	0.141326
FAAH	-0.405063	0.0377961	0.117741
FAIM	-0.771535	0.000148746	0.00133479
FAM102A	-0.821651	3.19344e-05	0.000355966
FAM114A1	-0.44735	0.0181907	0.0671557
FAM117B	-0.740734	0.000195517	0.00167319
FAM129A	-0.814056	3.75184e-05	0.000412068
FAM136A	-0.50478	0.00850967	0.0376616
FAM167B	-0.840754	0.000166841	0.00146984
FAM168A	-0.871582	1.07697e-05	0.000140703
FAM168B	-1.65042	1.05068e-15	1.23757e-13
FAM169A	-0.387235	0.0393873	0.121383
FAM171A2	-0.47679	0.0136493	0.0536185
FAM177A1	-0.495903	0.00959546	0.041306
FAM217B	-1.5406	1.98396e-13	1.68625e-11
FAM219B	-0.508115	0.00870686	0.0382626
FAM222B	-0.711475	0.000306803	0.00244316
FAM25A	-0.531674	0.0282136	0.0946807
FAM50A	-0.50329	0.00846545	0.0375548
FAM53B	-0.43839	0.0205382	0.073996
FAM53C	-0.605513	0.0017713	0.0106842
FAM57A	-0.451711	0.0183066	0.0675138
FAM71E1	-0.544691	0.00869732	0.0382344
FAM76B	-0.378721	0.042783	0.128486
FAM78A	-0.535504	0.00726238	0.0332023
FAM83B	-0.367041	0.0490976	0.142335
FAXDC2	-0.371508	0.0484203	0.140918
FBXL20	-0.4158	0.027017	0.0917081
FBXL3	-0.787928	6.86106e-05	0.000691142
FBXO10	-0.556088	0.00453194	0.0228722
FBXO2	-0.473892	0.0125479	0.0504851
FBXO28	-0.474752	0.013124	0.0521047
FBXO32	-1.62119	3.60787e-15	3.93943e-13
FBXO42	-0.522696	0.00703895	0.0324086
FBXO8	-0.588902	0.00262758	0.0147545
FBXO9	-0.398991	0.0338324	0.108257
FBXW4	-0.665947	0.00066648	0.00470056
FECH	-0.367354	0.0498082	0.143755
FEM1B	-0.507841	0.00782892	0.0353068
FEZ1	-0.430482	0.0222972	0.078851
FGF11	-0.3788	0.0422383	0.127362
FGFR3	-1.59762	7.50935e-15	7.694e-13
FKBP3	-0.749732	0.000134459	0.00122272
FKBP9	-0.675346	0.00052752	0.00385688
FKTN	-0.92801	3.45119e-06	5.38336e-05
FLCN	-0.484597	0.0110727	0.0459705
FLRT2	-0.709855	0.000289424	0.00233019
FMNL3	-0.881093	9.66721e-06	0.000128544
FMO5	-0.723499	0.00035956	0.00278939
FNDC3B	-0.393214	0.0353183	0.111892
FNIP1	-0.473188	0.0130577	0.0519817
FOLR1	-1.19989	1.65663e-08	4.76569e-07
FOSL2	-0.784759	6.50433e-05	0.000660986
FOXM1	-0.483887	0.0114161	0.0470711
FOXN1	-0.523903	0.00746366	0.0339668
FOXN3	-0.822991	3.51411e-05	0.00038738
FOXO4	-0.628569	0.00123196	0.00784539
FRMD4A	-0.448783	0.0188199	0.0690208
FRMD6	-0.777947	7.70933e-05	0.000763497
FRRS1	-0.404114	0.0331372	0.106855
FTSJ3	-0.777424	7.57026e-05	0.000753179
FUBP3	-0.966062	1.23736e-06	2.19049e-05
FURIN	-0.493288	0.00963475	0.0414275
FUS	-0.894416	6.22557e-06	8.95464e-05
FYB1	-0.892033	1.15473e-05	0.000149555
FZD1	-0.840503	3.1581e-05	0.000352552
FZD5	-0.595208	0.0020894	0.012235
FZD7	-0.531523	0.00619148	0.0294681
GABPB2	-1.2034	3.82388e-09	1.27114e-07
GALNS	-0.565363	0.00366511	0.0193154
GALNT1	-0.72486	0.000239886	0.00199137
GALNT4	-0.724761	0.000309218	0.00245911
GANAB	-0.455573	0.0154801	0.0592393
GATA2	-0.55675	0.00377968	0.0198109
GATD1	-0.548498	0.00430959	0.0219724
GATD3A	-0.83822	3.02159e-05	0.000339849
GATD3B	-0.409627	0.0320019	0.103956
GDE1	-0.382224	0.0400625	0.122961
GDF11	-0.475216	0.0131246	0.0521047
GET4	-0.39854	0.0330956	0.106767
GFPT1	-0.504128	0.00817988	0.036548
GGA2	-0.517916	0.00684567	0.0317631
GJB2	-1.10735	4.29717e-08	1.1438e-06
GJB6	-0.686027	0.000694788	0.00486807
GJC1	-0.5056	0.00801122	0.0359988
GKAP1	-0.399889	0.0440798	0.131379
GLG1	-0.420101	0.0250054	0.0863669
GLMP	-0.609702	0.00183972	0.0110125
GLT8D2	-0.376942	0.0454786	0.134556
GLUL	-0.491157	0.010115	0.0429735
GMEB1	-0.606383	0.0019624	0.0116352
GNA15	-0.405686	0.0304792	0.100096
GNAO1	-1.79199	1.39832e-17	2.05074e-15
GNB5	-0.626962	0.00131177	0.0082657
GNG12	-0.501863	0.00846818	0.0375558
GNL2	-0.432877	0.0219403	0.0779769
GOLGA3	-0.48155	0.0111827	0.0462871
GOLM1	-0.61097	0.00161945	0.00988787
GPATCH3	-0.39776	0.0365441	0.114653
GPATCH8	-0.505869	0.00815721	0.0365122
GPD1L	-0.82601	3.02053e-05	0.000339849
GPN1	-0.72047	0.000245078	0.00202772
GPR158	-0.556239	0.00440594	0.0223646
GPR180	-0.716782	0.00026097	0.00214144
GPR68	-1.48379	1.34522e-12	9.81619e-11
GPRIN2	-0.491718	0.0165464	0.062394
GPT2	-0.685873	0.000437107	0.00328742
GPX1	-0.721347	0.000224173	0.00187675
GPX4	-0.372447	0.0447809	0.133018
GRAMD2B	-0.447653	0.0193354	0.0704256
GRHL1	-1.08639	6.27416e-08	1.59077e-06
GRHL2	-0.445634	0.0183955	0.067791
GRHL3	-0.532754	0.00730724	0.0333462
GRIN2D	-0.535481	0.00571032	0.0276174
GRK5	-0.425133	0.0276343	0.0933141
GRN	-0.436271	0.0208695	0.075063
GRTP1	-0.467183	0.0140145	0.0547226
GTF2I	-0.484678	0.0108194	0.0452848
GTF2IRD1	-0.411918	0.0291923	0.0969556
GTF3C1	-0.450192	0.0171377	0.0640427
GUCD1	-0.803433	4.5521e-05	0.000489891
H2AFV	-0.753543	0.00012217	0.0011302
H2AFX	-0.393384	0.0353203	0.111892
HAP1	-0.709154	0.000352471	0.00274758
HAS3	-0.994311	6.25352e-07	1.19319e-05
HCAR2	-0.95313	1.67245e-06	2.83653e-05
HCAR3	-0.975282	1.18287e-06	2.11152e-05
HDAC1	-1.00594	4.5338e-07	9.05488e-06
HDGF	-0.786877	6.14267e-05	0.000632403
HECTD4	-0.496723	0.00899628	0.0392806
HEG1	-0.378093	0.0422704	0.127433
HELZ	-0.375149	0.0432292	0.129398
HERC6	-0.490749	0.0110905	0.0460202
HES2	-0.472346	0.0141889	0.0552739
HEXIM1	-0.509571	0.00759193	0.0344562
HIC2	-0.885367	9.18424e-06	0.000123476
HILPDA	-0.450291	0.0182283	0.0672778
HINT2	-0.733351	0.000269117	0.00219777
HIST1H2AC	-0.889194	8.61091e-06	0.000116486
HIST1H2AG	-0.587552	0.00334065	0.0178538
HIST1H2BD	-0.535181	0.00553376	0.0269289
HIST1H2BJ	-1.26069	4.85806e-09	1.58326e-07
HIST1H4K	-0.809894	0.000479172	0.00356082
HIST2H2AA4	-0.384847	0.0402463	0.123168
HIST2H2BE	-0.432452	0.0237897	0.0829726
HIST2H4B	-0.432978	0.0244424	0.0847354
HK2	-0.717867	0.000242758	0.00201281
HLTF	-0.624347	0.00127976	0.00809813
HMCES	-0.48201	0.0111955	0.0463147
HMGA2	-1.46509	7.72148e-13	5.9539e-11
HMGN1	-0.910253	4.55779e-06	6.81119e-05
HMGN2	-0.831269	2.48533e-05	0.000287089
HNRNPH1	-0.560065	0.00358696	0.0189468
HNRNPH2	-6.07405	1.13106e-121	4.22987e-118
HNRNPM	-0.438505	0.0201006	0.0727973
HOOK3	-0.880576	9.51034e-06	0.000127079
HOXB7	-0.727273	0.000300124	0.00240211
HP1BP3	-0.413303	0.0273619	0.0925407
HR	-1.0653	1.40961e-07	3.26415e-06
HRAS	-0.683842	0.000465902	0.00347429
HS2ST1	-0.744413	0.000150871	0.00135143
HSPA14	-0.557429	0.00460258	0.0231506
HSPA1A	-0.499458	0.00910099	0.0396683
HSPB1	-0.664006	0.000630827	0.00449359
HSPG2	-0.56342	0.00334271	0.0178584
HTRA1	-0.38293	0.040361	0.123468
ICK	-1.08113	8.14799e-08	2.00141e-06
ID3	-0.409866	0.0292635	0.0971042
IDH2	-0.402732	0.0315745	0.10288
IER3	-0.444678	0.0185988	0.0683721
IFI6	-0.479381	0.0120872	0.0491072
IFNLR1	-0.562567	0.00388191	0.02017
IGF2	-1.34802	8.47167e-11	4.12794e-09
IGF2BP1	-0.644965	0.000911368	0.00611241
IGF2BP2	-0.513764	0.00711734	0.0327185
IGF2R	-1.29005	1.7899e-10	8.21323e-09
IGFBP4	-0.364195	0.0488421	0.141841
IL17RE	-0.616186	0.00155426	0.00954834
IL1A	-0.758539	0.000107877	0.00101302
IL1RAP	-0.804615	4.62905e-05	0.000496387
IL1RN	-0.692745	0.000588103	0.00422954
IL20RB	-0.600803	0.00208753	0.012235
IL27RA	-0.717415	0.000260458	0.00213841
IL4R	-0.874522	1.11485e-05	0.000145144
IL6R	-1.34448	4.37884e-11	2.29835e-09
IL6ST	-0.759523	0.000113327	0.00105756
IMPDH1	-0.466962	0.0138008	0.054086
IMPDH2	-0.425153	0.023716	0.0828277
INKA1	-0.769501	0.000223545	0.0018734
INPP1	-0.3684	0.0493714	0.14288
INPPL1	-0.626469	0.00121877	0.00777806
INSR	-0.497549	0.00920704	0.0400489
INTS2	-0.859747	1.51248e-05	0.000187605
INTS6	-0.380182	0.0417063	0.126139
IP6K1	-0.559057	0.00375855	0.0197234
IPMK	-0.387519	0.0387881	0.120006
IRF2BPL	-0.405257	0.0303273	0.0996629
ISOC1	-0.456071	0.0167129	0.0628198
IST1	-0.499968	0.00878169	0.0385349
ISY1	-0.405355	0.0325336	0.105306
ISY1-RAB43	-0.374013	0.0461242	0.135714
ITGA2	-0.908901	4.61406e-06	6.8884e-05
ITGAV	-0.447925	0.0176405	0.0654801
ITGB5	-0.659461	0.000821868	0.00561381
ITGB8	-0.48606	0.0108592	0.0453033
ITM2B	-0.530234	0.00557453	0.0270951
ITPRIP	-0.370248	0.0473748	0.138739
ITPRIPL2	-0.402965	0.0309874	0.101387
ITSN2	-0.411287	0.0284604	0.0952811
JADE2	-0.417235	0.0262883	0.0898394
JADE3	-0.390213	0.0396627	0.121956
JAK2	-0.646904	0.00106567	0.00696434
JARID2	-0.584689	0.00267189	0.014964
JHY	-0.601024	0.00267405	0.0149705
JMJD6	-0.95452	1.92966e-06	3.22884e-05
JRKL	-0.424152	0.0251915	0.0868894
JUNB	-0.426293	0.0234315	0.0820487
JUP	-0.469758	0.0130917	0.0520345
KANK2	-0.449813	0.0178899	0.0662248
KAT2B	-1.05678	1.95374e-07	4.34264e-06
KAT5	-0.435836	0.0213798	0.0764573
KAT6B	-0.562197	0.00400178	0.0206494
KBTBD11	-0.438644	0.0220319	0.0782652
KCNJ14	-0.792299	9.16472e-05	0.000881073
KCNK1	-0.378441	0.0428309	0.128579
KCNS1	-0.944053	3.11409e-06	4.92949e-05
KCTD10	-0.467158	0.0137525	0.053939
KCTD12	-0.380353	0.0410325	0.124897
KCTD20	-0.554614	0.00441901	0.0224157
KCTD21	-0.806647	5.44331e-05	0.000567037
KCTD9	-0.379579	0.0425832	0.128118
KDELC2	-1.10681	3.91282e-08	1.05273e-06
KDM3A	-0.506347	0.0081058	0.0363473
KDM3B	-0.436898	0.0203217	0.0733928
KDM4A	-0.454474	0.016273	0.0614715
KDM5C	-0.376504	0.0426694	0.128235
KDM6B	-0.443	0.0189692	0.069464
KDM7A	-0.441252	0.0210197	0.0755306
KHDRBS1	-0.633506	0.0010748	0.00701173
KHNYN	-0.541493	0.00476386	0.0238257
KIAA0232	-0.48875	0.0108588	0.0453033
KIAA1468	-0.502574	0.00931352	0.0403829
KIAA2013	-0.36404	0.0497976	0.143755
KIAA2026	-0.533223	0.0060008	0.0287403
KIF16B	-0.470782	0.0138122	0.0541022
KIF18B	-0.43106	0.0221597	0.0786067
KIF5B	-0.856018	1.45444e-05	0.000182219
KIRREL1	-0.412148	0.029944	0.0987397
KLF10	-0.628397	0.00123473	0.00785636
KLF11	-0.465749	0.0165612	0.0624341
KLF3	-0.431477	0.0220474	0.0783017
KLF5	-0.655715	0.000755392	0.00522902
KLHDC8B	-0.804653	4.64156e-05	0.0004972
KLHL29	-0.632294	0.00122238	0.00779634
KMT2A	-0.52333	0.00615631	0.0293287
KMT2C	-0.546556	0.00442213	0.0224239
KMT2E	-0.415567	0.0272503	0.0922675
KMT5A	-0.867443	1.20573e-05	0.000155085
KPNA1	-0.379766	0.0415137	0.125829
KRBA2	-0.427555	0.0291806	0.0969381
KRT13	-1.24454	6.90551e-10	2.76202e-08
KRT14	-0.514449	0.00702721	0.0323645
KRT15	-0.868048	1.17626e-05	0.000151818
KRT16	-1.19515	5.36025e-09	1.72252e-07
KRT19	-0.947434	1.83773e-06	3.0819e-05
KRT23	-0.714102	0.000264494	0.00216679
KRT5	-0.434843	0.0207787	0.0747723
L3MBTL2	-0.54053	0.00545249	0.0265985
LAMC1	-0.732534	0.000176751	0.00153991
LAMP1	-1.35962	2.03431e-11	1.16595e-09
LANCL1	-0.469386	0.0135518	0.0533058
LANCL2	-0.404832	0.0346578	0.110355
LARS2	-0.374216	0.0465059	0.136622
LCLAT1	-0.41916	0.0269301	0.091473
LDB1	-0.696618	0.000354731	0.00276088
LENG9	-0.436272	0.0292997	0.0971397
LEPR	-0.495665	0.00977081	0.0418082
LGALS8	-0.36386	0.0491542	0.142416
LIMA1	-0.424595	0.0239412	0.0832682
LIME1	-0.691594	0.000765855	0.00528143
LIN54	-0.689455	0.000503196	0.00370621
LMBR1	-0.388645	0.0385034	0.119422
LNPEP	-1.25076	6.27546e-10	2.53031e-08
LOX	-0.711768	0.000303533	0.00242292
LOXL2	-0.483172	0.0112132	0.0463621
LPAR1	-0.624458	0.00142098	0.00884214
LRBA	-0.368705	0.0471165	0.138145
LRIG3	-0.420358	0.0276688	0.0934094
LRP1	-0.726626	0.000203653	0.00173094
LRP10	-0.37238	0.0447069	0.132824
LRP4	-0.45526	0.016268	0.0614681
LRPAP1	-0.381438	0.0406795	0.124037
LRRC57	-0.967532	1.49664e-06	2.57929e-05
LRRC59	-0.856909	1.41324e-05	0.000177952
LRRC8A	-0.650043	0.000827647	0.00564745
LSM2	-0.551174	0.00445872	0.0225636
LTBR	-0.838488	2.15338e-05	0.000254242
LUZP1	-0.404648	0.0311677	0.101865
LY6D	-0.433736	0.0261363	0.0894879
LY6E	-0.408459	0.0291679	0.0969174
LYPD3	-0.803911	4.61465e-05	0.000495197
LYRM2	-0.469498	0.0141659	0.0552276
LYSMD1	-0.442199	0.0249974	0.0863594
LYST	-0.449579	0.0176537	0.0654999
LZTS2	-0.406311	0.0299407	0.0987397
M6PR	-2.08693	2.94592e-23	8.99348e-21
MAB21L3	-2.0744	4.25908e-20	8.72761e-18
MAFG	-0.458437	0.0157511	0.059924
MAGT1	-0.51778	0.00679344	0.0315698
MALL	-1.80595	4.44101e-18	7.06734e-16
MALT1	-0.523849	0.00654102	0.0307212
MAMDC2	-0.4824	0.0120597	0.0490087
MAML1	-0.768195	9.2382e-05	0.000886428
MAN1A2	-0.555145	0.00385664	0.0200736
MANEAL	-0.493123	0.0109558	0.0455876
MANSC1	-0.429663	0.0245731	0.0850902
MAP3K11	-0.496951	0.0090664	0.0395521
MAP3K3	-0.826002	3.09355e-05	0.00034664
MAP3K5	-0.730827	0.000239602	0.00199123
MAP4K2	-0.386916	0.0386045	0.119587
MAP4K4	-0.561414	0.00356186	0.0188608
MAP4K5	-0.823263	3.12186e-05	0.000349288
MAPK13	-0.74906	0.000132597	0.00120873
MAPK14	-0.77189	9.14458e-05	0.000880048
MAPK7	-0.543871	0.00502591	0.0248127
MARCKS	-1.69608	1.82278e-16	2.37104e-14
MARK1	-0.42988	0.0230423	0.080894
MARK4	-0.400925	0.0326839	0.105644
MAST4	-0.812909	3.91554e-05	0.000427563
MATN2	-0.390938	0.0410451	0.124897
MATR3	-0.371923	0.046406	0.136409
MBD6	-0.478462	0.0121406	0.0492037
MBNL1	-1.29756	1.60003e-10	7.43317e-09
MCC	-0.401406	0.0319385	0.10384
MCOLN1	-0.381923	0.0423874	0.127631
MCU	-0.547296	0.00453418	0.0228758
MDM2	-0.477231	0.0121108	0.0491364
MECP2	-0.425469	0.0238504	0.0830951
MED1	-0.525398	0.00610063	0.0291098
MED13	-0.639298	0.000977461	0.00650438
MED29	-0.497016	0.00926439	0.0402515
MEF2D	-0.570964	0.00309508	0.0167979
MEIS2	-0.455666	0.0182657	0.0673992
MESD	-0.755674	0.000128109	0.00117498
METTL7A	-0.765846	9.91952e-05	0.000942732
MEX3C	-0.718023	0.000282037	0.00228053
MEX3D	-0.674864	0.000540371	0.00394313
MFAP2	-0.427762	0.029635	0.0980097
MFGE8	-0.447944	0.0189393	0.0694194
MFSD1	-0.863327	1.62863e-05	0.000199041
MFSD11	-1.11794	3.25397e-08	8.86632e-07
MFSD2A	-0.502347	0.0111542	0.0462188
MFSD6	-1.24343	1.03307e-09	3.96525e-08
MFSD8	-0.534503	0.00671577	0.0312769
MFSD9	-0.565636	0.00384999	0.020057
MGAT4B	-0.371437	0.0451501	0.133849
MGAT5	-0.626572	0.00124236	0.00789431
MGRN1	-0.541401	0.00495499	0.0245193
MIB2	-0.480626	0.0117842	0.0481901
MIDN	-0.365506	0.0488533	0.141841
MIEF2	-1.1262	2.80014e-08	7.78574e-07
MIER3	-0.408774	0.0313296	0.10235
MINDY2	-1.28246	3.02814e-10	1.3245e-08
MINK1	-0.377782	0.0418901	0.126567
MKL2	-1.34739	3.36316e-11	1.82512e-09
MKNK2	-0.892534	6.50446e-06	9.30212e-05
MKRN2OS	-0.803175	0.000107986	0.00101341
MLF2	-0.383858	0.0389217	0.120295
MLXIP	-0.383844	0.039019	0.120535
MME	-0.651103	0.000793162	0.00545012
MMGT1	-1.28865	2.37136e-10	1.05575e-08
MMP1	-1.31468	1.00535e-10	4.82018e-09
MMP12	-0.982244	1.58626e-06	2.71498e-05
MMP14	-0.570708	0.00298161	0.0163019
MMP3	-1.66503	1.68156e-15	1.93496e-13
MMRN2	-1.00942	4.63158e-07	9.21326e-06
MOB1B	-0.531187	0.00565398	0.0274007
MOB3A	-0.826675	2.91066e-05	0.000328896
MOB3C	-0.496611	0.00968179	0.0415104
MOCOS	-0.500875	0.0103257	0.0436458
MOCS2	-1.47919	1.35408e-12	9.83283e-11
MPDU1	-0.625643	0.00182846	0.0109637
MPDZ	-0.396477	0.0356488	0.112694
MPZL1	-0.365461	0.048503	0.141049
MPZL2	-0.492324	0.00961843	0.0413692
MPZL3	-0.587958	0.00258458	0.0145568
MROH6	-0.54275	0.00471803	0.0236518
MRPL19	-0.666874	0.00065565	0.00463576
MRPL51	-0.828764	2.66672e-05	0.000304742
MRPS17	-1.50227	4.72318e-13	3.77829e-11
MRPS34	-1.52656	9.54801e-14	8.55261e-12
MRPS6	-0.437263	0.0211844	0.0759583
MRS2	-0.508181	0.00826334	0.0368769
MSANTD3	-0.369922	0.0490308	0.142169
MSL1	-0.419401	0.0254137	0.0874541
MTMR12	-0.54667	0.00458476	0.0231076
MTMR6	-0.874858	1.25078e-05	0.000160055
MTSS1	-0.814252	3.63402e-05	0.000400009
MTSS1L	-0.490278	0.00987908	0.0421753
MUC16	-0.891386	6.45704e-06	9.24315e-05
MVK	-0.585467	0.00253522	0.0143436
MXD4	-0.952475	1.77305e-06	2.98683e-05
MXI1	-0.573714	0.00294045	0.0161358
MYDGF	-0.601689	0.0018444	0.0110317
MYO10	-1.39886	6.09993e-12	3.89952e-10
MYO1B	-0.427352	0.0229247	0.0806138
MYO1C	-0.747083	0.000135426	0.00122852
MYO1D	-0.804045	4.39491e-05	0.000475025
MYO9B	-0.441168	0.019236	0.0702176
N4BP2L1	-0.730983	0.000271652	0.00221211
NAGPA	-0.854771	1.95781e-05	0.000233735
NAPA	-0.398761	0.035491	0.112243
NAPEPLD	-0.536663	0.00637102	0.0301024
NAPG	-0.643415	0.000979947	0.00651512
NARF	-0.438591	0.0205303	0.0739851
NBEAL1	-0.459387	0.0155762	0.0594545
NBL1	-0.490473	0.0100581	0.0427685
NBN	-0.635852	0.0010547	0.00690775
NBPF1	-0.695237	0.000380262	0.00292488
NBPF10	-0.472586	0.0135265	0.05322
NBPF11	-0.665265	0.000727316	0.00505338
NBPF26	-0.459132	0.0167587	0.0629407
NBR1	-0.47276	0.0127587	0.0510676
NCEH1	-0.885788	8.2392e-06	0.000112352
NCK2	-0.373183	0.0454515	0.134508
NCOA3	-1.35967	2.07919e-11	1.18712e-09
NCOA6	-0.468363	0.013517	0.0531966
NCOA7	-0.46469	0.0144198	0.0560737
NDEL1	-0.758008	0.00011373	0.00106065
NDRG1	-0.945407	2.02433e-06	3.37215e-05
NDRG3	-0.952042	1.7891e-06	3.0071e-05
NEBL	-0.453796	0.0177556	0.0658255
NECTIN1	-0.479005	0.0115847	0.0475824
NEDD4	-0.815256	3.69441e-05	0.00040606
NEMF	-0.399862	0.0325796	0.10542
NFE2L1	-0.482186	0.0112842	0.0466297
NFIL3	-0.408105	0.030974	0.101387
NFS1	-0.421639	0.0252578	0.087098
NHLRC3	-0.398464	0.0344796	0.109953
NIN	-0.697618	0.0003606	0.00279349
NKAPD1	-0.917051	4.49181e-06	6.73952e-05
NKX2-5	-0.635262	0.00201332	0.01189
NMT1	-0.648095	0.00084338	0.00573721
NNAT	-1.19758	4.88892e-08	1.2741e-06
NOL9	-0.564044	0.00366951	0.0193282
NOLC1	-0.522686	0.00624776	0.0296793
NOMO3	-0.369893	0.0459509	0.135418
NOP10	-0.650942	0.000851272	0.005783
NOTCH1	-0.590058	0.00220341	0.0127805
NOTCH2	-0.882417	8.27499e-06	0.000112662
NOTCH3	-0.613598	0.00148584	0.00918344
NPIPA5	-0.546792	0.00696889	0.0321355
NQO1	-0.465351	0.0138428	0.0541514
NR2F2	-0.73166	0.000183978	0.0015899
NR3C1	-0.961965	1.39413e-06	2.42497e-05
NRAS	-0.553261	0.00396902	0.0205228
NRBF2	-1.35301	3.7168e-11	1.9857e-09
NSUN2	-0.498563	0.00887773	0.0388537
NSUN4	-0.432568	0.0215345	0.0768917
NUDT3	-0.377704	0.0421338	0.127098
NUDT4	-1.24859	7.25104e-10	2.89249e-08
NUDT4B	-0.37569	0.0495636	0.143242
NUFIP2	-0.405848	0.0298512	0.0985967
NUMA1	-0.530985	0.00546698	0.0266473
NUMB	-0.457498	0.0160952	0.0609695
NUPR1	-1.15725	1.43272e-08	4.19414e-07
NXF1	-0.739191	0.000176286	0.00153764
NXT2	-0.389968	0.0400638	0.122961
NYAP1	-0.595071	0.00250121	0.0142
NYNRIN	-0.611609	0.00171201	0.0103852
OAS1	-0.59139	0.00231545	0.0133239
OAS2	-0.932645	3.36952e-06	5.27798e-05
OLFML2A	-0.840105	2.26203e-05	0.000264564
OPTN	-0.440696	0.0196131	0.0713316
OSBP2	-0.734837	0.000211188	0.00178383
OSBPL5	-0.468552	0.0145379	0.0564422
OSMR	-0.425472	0.0237977	0.0829814
OTUB2	-0.405631	0.0354855	0.112243
OTUD1	-0.365961	0.0493496	0.142845
OTUD7B	-0.51833	0.0068501	0.031764
OVOL1	-1.28998	3.43625e-10	1.48994e-08
OXR1	-0.411212	0.028457	0.0952811
PAIP2B	-0.703914	0.00034173	0.00267364
PAK4	-0.452818	0.0168153	0.0631059
PALM	-0.420247	0.0290777	0.0967898
PALM3	-1.22261	2.19627e-09	7.73034e-08
PAN3	-0.379891	0.0415962	0.125934
PANK1	-0.858594	1.80994e-05	0.000218169
PATL1	-0.590177	0.00220167	0.0127803
PBDC1	-1.33914	6.75894e-11	3.38151e-09
PBX2	-0.615933	0.00146603	0.0090913
PBXIP1	-0.996962	5.81207e-07	1.12475e-05
PCBP4	-0.429578	0.0247007	0.0854924
PCTP	-0.788519	6.77679e-05	0.000684497
PCYOX1	-0.728433	0.000194703	0.00166814
PDCD4	-0.865588	1.21912e-05	0.000156271
PDCD6	-0.571094	0.00316317	0.0170761
PDE12	-0.383532	0.0413931	0.125598
PDGFD	-0.445795	0.0207844	0.0747747
PDHX	-1.0829	8.10629e-08	1.99773e-06
PDK1	-1.21595	2.50094e-09	8.68773e-08
PDPR	-0.613758	0.00150129	0.00926097
PDXDC1	-0.380404	0.0413254	0.125469
PEX19	-0.370827	0.0461032	0.135679
PEX26	-0.466782	0.0137307	0.0538678
PFKFB2	-0.411425	0.0287528	0.0958362
PFKFB3	-0.382727	0.0403557	0.123468
PGPEP1	-0.521111	0.00654849	0.0307467
PGRMC2	-0.457164	0.0154936	0.0592608
PHF1	-0.453631	0.0168648	0.0632601
PHF13	-1.23772	1.11735e-09	4.2315e-08
PHF2	-0.493769	0.00955517	0.0411919
PHF20	-0.619092	0.00143563	0.00891474
PHIP	-0.539861	0.00484618	0.024081
PHLDA2	-0.657193	0.00104123	0.00683746
PHLDA3	-0.478701	0.0118569	0.0483949
PHLDB2	-0.402396	0.0315075	0.102707
PHLDB3	-0.744166	0.000157261	0.00139695
PI15	-0.480452	0.0128273	0.0513058
PIAS4	-1.1099	3.53825e-08	9.57118e-07
PIGB	-0.759626	0.000189025	0.00162601
PIK3CB	-1.05208	1.53485e-07	3.51648e-06
PIK3R2	-0.555639	0.00381858	0.0199379
PIK3R3	-0.566874	0.00379123	0.0198548
PIP4P1	-0.398652	0.0338575	0.108314
PITPNM2	-0.367062	0.0482224	0.140579
PITPNM3	-0.394896	0.035134	0.111491
PITX1	-0.42948	0.0225598	0.0795924
PKD1	-0.500871	0.00849735	0.0376293
PKM	-0.674067	0.000526813	0.00385494
PLA2G4F	-1.11526	6.91666e-08	1.73311e-06
PLA2R1	-0.597312	0.00204222	0.0120369
PLAGL2	-0.366177	0.0482758	0.140635
PLBD2	-0.864309	1.27373e-05	0.000162436
PLCB3	-0.494051	0.00941736	0.0407269
PLCD3	-0.366137	0.0482299	0.140579
PLCG1	-0.473947	0.0126237	0.0506676
PLCH2	-0.793888	6.89721e-05	0.000694178
PLCXD1	-0.795405	6.47093e-05	0.000658601
PLD1	-0.769053	9.93438e-05	0.00094277
PLD2	-0.383157	0.0395246	0.121631
PLD6	-0.619834	0.00174982	0.0105802
PLEKHA4	-0.410593	0.030171	0.0993241
PLEKHO1	-0.495121	0.0128962	0.0514711
PLIN2	-1.06899	1.3855e-07	3.21329e-06
PLIN4	-1.07593	1.33806e-07	3.11292e-06
PLOD1	-0.789758	6.06704e-05	0.00062591
PLOD2	-0.400023	0.032818	0.106031
PLPP1	-0.456281	0.0177914	0.0659419
PLSCR4	-1.14712	5.31293e-08	1.36792e-06
PLXNA3	-0.397041	0.0335303	0.107681
PLXNB3	-0.592562	0.00237672	0.0136219
PMF1-BGLAP	-0.924609	7.3099e-06	0.000102868
PNRC1	-0.683915	0.000467516	0.00348459
PON2	-1.00976	6.30817e-07	1.20209e-05
PPCS	-0.591797	0.00229846	0.0132394
PPFIA1	-0.378795	0.0412538	0.125289
PPIC	-0.627682	0.00124904	0.00793057
PPIL4	-0.793826	6.2313e-05	0.000638452
PPM1D	-0.527607	0.0070484	0.0324422
PPM1E	-0.419669	0.027297	0.0923628
PPM1K	-0.420687	0.0268727	0.0913818
PPP1CC	-0.47746	0.0118777	0.0484515
PPP1R13B	-0.531329	0.00583974	0.0280709
PPP1R37	-0.443499	0.0192888	0.0702901
PPP1R3E	-0.516633	0.00869788	0.0382344
PPP2R3A	-0.68084	0.000523865	0.00383954
PPT2	-0.495047	0.0104182	0.0438879
PQBP1	-0.462143	0.0149606	0.0576645
PRCC	-0.474257	0.0126761	0.0508506
PRICKLE1	-0.447399	0.0196175	0.0713316
PRKAB2	-0.496595	0.00929051	0.0402965
PRKCH	-0.70758	0.000356599	0.0027711
PRKRA	-0.417596	0.0276126	0.0932618
PRPF3	-0.461129	0.0153996	0.0590219
PRRG4	-1.02393	2.96046e-07	6.18513e-06
PSMB6	-0.383741	0.0388305	0.120112
PSMD5	-0.478059	0.0119371	0.0486557
PTEN	-0.447164	0.018088	0.0668756
PTGS1	-0.508117	0.0092164	0.0400779
PTPN13	-0.590872	0.00218063	0.0126778
PUS10	-0.523936	0.00724803	0.0331671
PVR	-0.418865	0.0292972	0.0971397
PXK	-0.393893	0.0412016	0.125196
PYCARD	-0.47197	0.0130767	0.0519976
PYM1	-0.48252	0.0120546	0.0490012
RAB10	-0.701488	0.00032427	0.00256247
RAB11FIP3	-0.525055	0.00623841	0.0296459
RAB11FIP4	-0.403631	0.0310318	0.101488
RAB13	-0.884443	7.95225e-06	0.000109035
RAB14	-0.67105	0.00056262	0.00408357
RAB22A	-2.4707	8.3191e-31	5.92597e-28
RAB29	-0.493375	0.00987263	0.0421728
RAB2A	-0.37545	0.0433071	0.129514
RAB33B	-0.486447	0.0122475	0.0495298
RAB40B	-1.31166	2.70111e-10	1.19544e-08
RAB43	-0.555084	0.00484711	0.024081
RAD23B	-0.51245	0.00718234	0.0329573
RAD54L	-0.493206	0.0105189	0.0442248
RAET1E	-1.32767	5.58629e-10	2.2708e-08
RAET1G	-0.799392	6.85083e-05	0.000690577
RAI1	-0.365561	0.048328	0.140732
RALBP1	-0.447556	0.0178794	0.0662025
RALGAPA2	-0.521342	0.00669733	0.0312118
RALGPS2	-0.44957	0.0176546	0.0654999
RAMP1	-1.15546	1.57023e-08	4.55214e-07
RAP2C	-0.383733	0.0399619	0.122724
RAPGEFL1	-0.474627	0.0124845	0.0503114
RASA3	-0.473925	0.0136145	0.0534959
RASEF	-0.635883	0.00115792	0.00746289
RASSF3	-0.377667	0.0435925	0.130238
RASSF4	-1.24603	1.34577e-09	4.97073e-08
RBAK	-0.869416	1.17021e-05	0.000151298
RBBP5	-0.552337	0.0042815	0.0218516
RBBP8NL	-0.689227	0.000605705	0.00433943
RBFA	-0.538848	0.0063391	0.0300465
RBFOX2	-0.671601	0.000563454	0.00408764
RBM15B	-0.804756	4.70296e-05	0.000502152
RBM42	-0.435256	0.0211783	0.0759546
RBMS1	-0.569358	0.00315337	0.0170478
RBMX2	-0.470525	0.0137117	0.0538071
RC3H1	-0.410116	0.0294744	0.0976042
RCAN3	-0.549204	0.00490478	0.024311
RCOR2	-0.469366	0.0172021	0.0641871
REC8	-1.09428	1.28244e-07	2.99282e-06
REL	-0.61663	0.00145994	0.00905815
RELB	-0.378668	0.0439991	0.131181
REPS1	-0.483097	0.0118074	0.0482369
REST	-0.613172	0.00155827	0.00956905
RETREG3	-0.659356	0.000738609	0.0051247
REXO1	-0.445884	0.0183046	0.0675138
RFX1	-0.471865	0.0134939	0.0531197
RHBDL2	-0.694475	0.00041655	0.00315183
RHCG	-0.520483	0.00678177	0.0315328
RHOBTB3	-0.987022	7.13681e-07	1.35139e-05
RHOC	-0.422715	0.0249797	0.0863183
RHOT1	-0.874868	1.07994e-05	0.000140967
RIPK1	-0.479299	0.0123261	0.0497802
RIPK4	-0.551259	0.00409353	0.0209925
RIT1	-0.746704	0.000151084	0.00135252
RNF111	-0.399091	0.034441	0.109898
RNF187	-0.458999	0.0153691	0.0589614
RNF24	-0.585957	0.00251854	0.0142708
RNF39	-0.482131	0.0121405	0.0492037
RPL29	-0.628397	0.00115361	0.00744148
RPL7L1	-0.861633	1.36235e-05	0.000172269
RPS10-NUDT3	-1.22407	2.0324e-09	7.18739e-08
RPS6KA3	-0.367099	0.0488605	0.141841
RPS6KA4	-0.507061	0.00792161	0.0356496
RPS6KB1	-0.682588	0.000473625	0.0035231
RPS6KB2	-0.457501	0.0159318	0.0604575
RRAGC	-0.581319	0.00273247	0.0152348
RRBP1	-0.939952	2.14683e-06	3.53683e-05
RREB1	-0.633003	0.00115851	0.00746345
RSAD1	-0.577465	0.00285891	0.0158074
RTL6	-0.45884	0.0162282	0.0614108
RUFY1	-0.376104	0.0439804	0.131161
RUFY3	-0.571402	0.00308373	0.0167561
RUSC1	-0.623552	0.00135119	0.00845709
RXRA	-0.479736	0.0115709	0.0475672
S100A11	-0.497815	0.00890077	0.0389204
S100A8	-0.39973	0.0338086	0.108227
S100A9	-0.405469	0.0307001	0.100711
S1PR2	-1.10662	5.17548e-08	1.33713e-06
S1PR5	-0.463237	0.014839	0.0572842
SAFB2	-0.450232	0.0172537	0.0643156
SAMD1	-0.56982	0.00313708	0.0169843
SAMD12	-0.836889	2.48742e-05	0.000287109
SAMD4B	-0.392212	0.0362297	0.114121
SAYSD1	-0.501808	0.0117752	0.0481668
SBSN	-1.03205	6.51994e-07	1.23771e-05
SCAF1	-0.597472	0.00199755	0.0118061
SCARB2	-0.37805	0.0416209	0.125983
SCML2	-0.679651	0.000703208	0.00492245
SCN2B	-1.03758	3.57019e-07	7.31596e-06
SCN4B	-0.433391	0.0232958	0.0816306
SDC1	-0.645164	0.000871734	0.00589258
SDCBP2	-0.680562	0.00103284	0.00680032
SDE2	-0.36905	0.0479033	0.139958
SDHAF1	-0.483134	0.0125254	0.0504356
SDHD	-0.483617	0.0111032	0.0460473
SEC14L1	-0.522701	0.0063601	0.0300833
SEC24A	-0.635438	0.0010806	0.00704342
SEC24D	-1.03455	2.43128e-07	5.17348e-06
SEC61A1	-0.668857	0.000580187	0.00418064
SECTM1	-0.465814	0.015882	0.0603006
SEMA3C	-1.29731	1.71786e-10	7.90691e-09
SEMA3F	-0.385865	0.0383109	0.119022
SEMA4A	-0.3672	0.048226	0.140579
SEMA4B	-0.584507	0.00248207	0.0141088
SEMA4C	-0.373146	0.0455009	0.134595
SEMA4D	-0.397028	0.0352485	0.111784
SENP2	-0.388047	0.0374982	0.117008
SEPHS2	-0.839965	2.25418e-05	0.000264059
SERINC3	-1.47343	5.34095e-13	4.22726e-11
SERPINB9	-0.602331	0.00231737	0.0133278
SERPINE1	-0.377721	0.0430753	0.129105
SERPINF1	-0.426618	0.0253001	0.0872237
SERTAD2	-0.41247	0.0281048	0.094455
SERTAD3	-0.460134	0.0161802	0.061245
SESN1	-0.446452	0.019264	0.0702522
SESN2	-0.603331	0.00188591	0.0112441
SETD1A	-0.434082	0.0213658	0.0764252
SETD1B	-0.543975	0.00461796	0.0232202
SETD2	-0.453113	0.0165664	0.0624381
SETP11	-1.06111	1.20823e-07	2.87345e-06
SETP9	-0.595756	0.00197662	0.0117009
SETX	-0.373334	0.0442082	0.13163
SF1	-0.447432	0.0178035	0.0659705
SFXN5	-0.554943	0.00432176	0.022027
SGK3	-0.493786	0.00976221	0.0417834
SGPL1	-1.16759	7.10552e-09	2.2144e-07
SH2B2	-0.384296	0.0438294	0.130815
SH3BP1	-0.448888	0.0175283	0.065128
SH3BP2	-0.437658	0.0206617	0.0744051
SH3GLB1	-0.516781	0.00701422	0.0323147
SH3PXD2A	-1.03167	2.37157e-07	5.06081e-06
SH3PXD2B	-0.4343	0.0218995	0.0779059
SH3RF2	-0.95226	2.05448e-06	3.41857e-05
SHC1	-0.49338	0.00958342	0.0412661
SHCBP1	-0.394695	0.035271	0.111831
SHISA4	-0.456662	0.0172881	0.0644278
SIK2	-0.374698	0.0441068	0.131433
SIN3A	-0.518868	0.00676372	0.0314658
SIRPA	-0.701633	0.000360173	0.00279162
SKI	-1.3703	1.86423e-11	1.08089e-09
SLC10A3	-0.88158	1.06376e-05	0.000139831
SLC11A2	-1.17521	5.86027e-09	1.85336e-07
SLC12A6	-0.417321	0.0264471	0.0902422
SLC17A5	-1.00846	5.37326e-07	1.05208e-05
SLC19A2	-0.789113	8.33512e-05	0.000816536
SLC22A23	-1.06781	1.02116e-07	2.46778e-06
SLC25A20	-0.549354	0.00616358	0.029354
SLC25A24	-0.471035	0.0138299	0.0541425
SLC25A38	-0.377131	0.0438036	0.130764
SLC25A44	-0.453082	0.0171732	0.0641114
SLC26A11	-0.429625	0.0230315	0.0808751
SLC26A6	-0.577901	0.00295128	0.0161774
SLC2A1	-0.788985	6.10077e-05	0.000628955
SLC30A1	-0.42198	0.0259356	0.0889432
SLC35D1	-0.69353	0.000386486	0.00296029
SLC37A3	-0.6528	0.00090951	0.0061038
SLC38A2	-0.602073	0.00180148	0.0108357
SLC38A7	-1.04759	2.0493e-07	4.52815e-06
SLC39A9	-0.484033	0.0113104	0.0467254
SLC41A1	-0.633994	0.00111923	0.00726361
SLC41A2	-0.418457	0.0305679	0.100344
SLC43A2	-0.571976	0.00314306	0.0170006
SLC44A1	-0.959592	1.39158e-06	2.42336e-05
SLC44A5	-0.769877	0.000132678	0.00120873
SLC4A1AP	-0.57935	0.00277152	0.0154238
SLC52A1	-0.421238	0.0255425	0.0878572
SLC6A8	-0.899343	6.5798e-06	9.38295e-05
SLC7A5	-0.428072	0.0224137	0.0791703
SLC9A1	-0.389074	0.0373601	0.116747
SLMAP	-0.38029	0.0415584	0.125845
SLTM	-0.384557	0.0397263	0.122101
SMG6	-0.432229	0.0221144	0.0784837
SMIM15	-0.4812	0.0116687	0.0478486
SMIM7	-0.505984	0.00865424	0.0380761
SMPD1	-0.781497	0.000102671	0.000968996
SMTNL2	-0.556667	0.00481636	0.0240292
SNAI2	-0.554673	0.00436764	0.0221928
SNAP47	-0.537582	0.00540033	0.0263912
SNCG	-0.501492	0.00855471	0.0377972
SNPH	-0.719985	0.000281301	0.00227686
SNRK	-0.874764	1.29516e-05	0.000164888
SNX1	-0.381229	0.0410422	0.124897
SNX13	-0.432018	0.0225107	0.0794378
SNX18	-0.582511	0.00308182	0.0167518
SNX21	-0.46254	0.0192515	0.0702465
SNX7	-0.706525	0.000321428	0.0025427
SOCS1	-0.395592	0.0418789	0.126559
SOCS7	-0.881837	9.18702e-06	0.000123476
SOD2	-0.378457	0.0415341	0.125831
SORCS2	-0.387673	0.0401509	0.123129
SORL1	-0.395258	0.0335913	0.107715
SORT1	-1.66275	6.54457e-16	7.76986e-14
SOS1	-0.606726	0.00172843	0.0104721
SOS2	-0.76789	9.82084e-05	0.000936925
SOWAHB	-0.478831	0.0147325	0.0569613
SOWAHD	-1.05681	8.37258e-07	1.55199e-05
SOX18	-1.29342	8.82917e-09	2.69542e-07
SOX7	-0.906049	5.28968e-06	7.75768e-05
SP140L	-0.385324	0.0402311	0.123151
SP6	-1.19826	3.14908e-09	1.06577e-07
SPAST	-1.38062	2.13815e-11	1.21614e-09
SPATA18	-0.461764	0.0167064	0.0628198
SPATA5L1	-0.387303	0.0419954	0.126834
SPHK1	-0.375438	0.0443731	0.132069
SPINDOC	-0.575674	0.00290966	0.0160138
SPNS1	-0.372894	0.0450258	0.133586
SPOP	-0.637777	0.00105859	0.00692717
SPOPL	-1.19275	3.42564e-09	1.15362e-07
SPPL3	-0.44006	0.0197187	0.0716473
SPRR1A	-1.2722	8.67706e-07	1.60049e-05
SPRR1B	-0.892165	1.54189e-05	0.000190463
SPRR3	-0.709661	0.00055775	0.00405215
SPTAN1	-0.375387	0.0430242	0.128978
SPTBN1	-0.36991	0.0458213	0.135156
SPTSSA	-0.397954	0.0332441	0.107038
SQOR	-0.399852	0.0337207	0.108038
SRD5A3	-0.624647	0.00143499	0.00891443
SRGAP2B	-0.446285	0.0186397	0.0684751
SRGAP2C	-0.785205	7.80146e-05	0.000769802
SRGAP3	-0.789758	6.93095e-05	0.000696307
SRP72	-0.422629	0.0244371	0.0847354
SRXN1	-0.801469	4.94766e-05	0.000523793
SSBP3	-0.675141	0.000551053	0.00401324
SSRP1	-1.2152	1.59148e-09	5.76455e-08
ST14	-0.614011	0.00148627	0.00918344
ST20-MTHFS	-0.983022	1.41451e-05	0.000177962
ST6GALNAC6	-0.426124	0.0261627	0.0895373
ST7	-1.04181	3.73134e-07	7.6178e-06
STAG3	-0.474707	0.0137588	0.0539496
STK4	-0.848829	1.96733e-05	0.00023431
STRN3	-0.421222	0.0257294	0.0883578
STX12	-0.643094	0.0010347	0.00680354
STXBP5	-0.641532	0.00109014	0.00710255
STYK1	-0.905743	7.38815e-06	0.000103677
STYX	-0.494077	0.00971764	0.0416403
SUMF1	-1.41275	6.21091e-12	3.95323e-10
SUZ12	-0.564733	0.00333933	0.0178531
SVIL	-1.03884	2.21986e-07	4.82658e-06
SYNE2	-0.387371	0.0372927	0.11661
SYNJ2BP	-0.585474	0.00247569	0.0140813
SYNM	-0.554295	0.00419877	0.0214832
SYPL1	-0.490115	0.0102161	0.0432312
SZRD1	-0.853561	1.70708e-05	0.000207106
TACC2	-0.597207	0.00215353	0.0125446
TAF5	-1.34581	6.90388e-11	3.41971e-09
TAF6L	-0.489094	0.0108358	0.0452901
TANC2	-0.505303	0.00812098	0.0363936
TAPBP	-0.688209	0.000411578	0.00312686
TARDBP	-0.547907	0.00459213	0.0231292
TATDN2	-0.553971	0.00407528	0.0209208
TBC1D10A	-0.537847	0.00527125	0.0258448
TBC1D17	-0.554645	0.00408179	0.0209401
TBC1D20	-0.600563	0.00193959	0.0115182
TBC1D4	-0.866973	1.21115e-05	0.000155536
TBC1D5	-0.864242	1.31752e-05	0.000167165
TBC1D8	-0.55475	0.00401543	0.0206959
TBL1XR1	-0.751656	0.000129164	0.00118079
TCEAL3	-1.41748	6.23679e-12	3.95323e-10
TCEAL4	-0.465583	0.015063	0.0579738
TCF12	-1.09892	5.14637e-08	1.33191e-06
TCF7L1	-0.59211	0.00228596	0.0131724
TCHP	-0.461274	0.0154761	0.0592391
TEAD3	-0.403731	0.0314566	0.102608
TENT4B	-1.314	1.39574e-10	6.52467e-09
TENT5A	-1.31119	1.48921e-10	6.93991e-09
TESK2	-0.48886	0.0108328	0.0452899
TET2	-0.892662	8.27701e-06	0.000112662
TET3	-0.451447	0.01694	0.0634624
TFEB	-0.549704	0.00542735	0.026506
TGFBR1	-0.583233	0.00283659	0.0157216
TGFBR2	-1.51541	1.45499e-13	1.28031e-11
TGFBRAP1	-0.625041	0.00131726	0.00829332
TGIF1	-0.369307	0.0484528	0.140985
TGIF2	-0.421013	0.0284554	0.0952811
TGOLN2	-0.508744	0.0076288	0.0345606
THBD	-0.704584	0.000332851	0.00261921
THBS2	-1.20242	2.55752e-09	8.81558e-08
THEMIS2	-0.844532	3.10411e-05	0.000347563
THSD4	-0.649542	0.000980389	0.00651516
TINCR	-0.863178	1.36596e-05	0.000172579
TJP2	-0.683663	0.000461417	0.00344772
TKT	-0.4494	0.0171039	0.0639484
TLDC1	-0.540576	0.00487605	0.0241766
TLL1	-0.49142	0.010796	0.0452119
TM9SF4	-0.780655	6.98636e-05	0.000701403
TMBIM1	-0.709395	0.000285639	0.00230219
TMCO4	-0.37662	0.048237	0.140579
TMED7-TICAM2	-0.995409	8.29045e-07	1.53867e-05
TMEM104	-0.404872	0.032619	0.105479
TMEM117	-0.687451	0.00069391	0.0048651
TMEM127	-0.89055	7.41572e-06	0.000103966
TMEM131	-0.62526	0.00127474	0.00807315
TMEM165	-0.489409	0.0101462	0.043052
TMEM214	-0.591686	0.00218393	0.0126921
TMEM216	-0.626221	0.00191822	0.0114094
TMEM237	-0.986455	1.0592e-06	1.91822e-05
TMEM251	-0.448035	0.0212908	0.0761936
TMEM259	-0.473684	0.0125887	0.050595
TMEM263	-0.581896	0.00300549	0.0164024
TMEM30A	-0.469416	0.0131351	0.0521325
TMEM30B	-0.518878	0.00680272	0.031603
TMEM39A	-0.489228	0.0104699	0.044056
TMEM52B	-0.605006	0.00182863	0.0109637
TMEM61	-0.49135	0.0171706	0.0641114
TMEM63B	-0.520547	0.00651544	0.0306604
TMEM86B	-1.06196	1.3824e-06	2.41581e-05
TMEM87A	-1.22468	1.59537e-09	5.76455e-08
TMEM87B	-0.748674	0.000138911	0.00125561
TMOD3	-0.783794	6.74251e-05	0.000682416
TNFAIP3	-0.490334	0.0104448	0.043975
TNFRSF10D	-0.397383	0.0346341	0.110303
TNFRSF21	-0.539578	0.0048385	0.0240761
TNFSF10	-0.506799	0.0083862	0.0372695
TNK1	-0.612442	0.00167596	0.0102038
TNNI2	-0.644577	0.00125362	0.00795627
TNNT3	-0.442985	0.0216337	0.0771437
TNPO3	-0.600323	0.00194569	0.0115498
TNRC18	-0.656145	0.000724608	0.00504608
TNRC6B	-0.755125	0.00012624	0.00116068
TNS4	-0.58552	0.00243022	0.0138808
TOB1	-0.397312	0.0333742	0.107295
TOB2	-0.633966	0.00111033	0.00721834
TOP1	-0.560854	0.00351836	0.0186596
TOP2A	-0.556143	0.00371898	0.019575
TP53INP1	-0.843872	2.05838e-05	0.000243602
TP63	-1.03062	2.35727e-07	5.04469e-06
TP73	-1.18383	7.08471e-09	2.2144e-07
TPBG	-0.476193	0.0121792	0.0493333
TPM2	-0.450461	0.0173022	0.0644642
TPM4	-0.570385	0.00288689	0.0159237
TPRG1L	-1.55526	4.0618e-14	3.94549e-12
TPST1	-0.458	0.0175466	0.0651798
TRAF3IP1	-0.448733	0.0191606	0.0700107
TRANK1	-0.676275	0.00052569	0.00384914
TRAPPC6B	-0.460476	0.015584	0.0594545
TRIB3	-0.381515	0.0411164	0.125063
TRIM38	-0.401443	0.0324449	0.105144
TRIM44	-0.502469	0.0083451	0.0371295
TRIM5	-0.369419	0.0494213	0.142941
TRIP12	-0.566759	0.00325277	0.0174527
TRMT11	-0.793031	7.28513e-05	0.000729439
TRPM7	-0.651814	0.000811629	0.00555659
TRPV1	-0.488258	0.0108488	0.0453033
TRPV4	-0.739346	0.000275082	0.0022318
TRRAP	-0.392829	0.0350987	0.111403
TSPAN3	-0.504853	0.00836697	0.0371951
TSPAN33	-0.484342	0.0118845	0.0484548
TSR3	-0.380987	0.0408442	0.124404
TSSK3	-0.386355	0.0431453	0.129289
TTC22	-0.612126	0.00187525	0.0111984
TTC23	-0.691736	0.000489521	0.00362512
TTC31	-0.485452	0.0114297	0.0471011
TUBD1	-0.399912	0.0374798	0.116999
TUSC2	-0.612813	0.00174221	0.010547
TUT7	-0.367708	0.0481067	0.140415
TXNIP	-0.51923	0.00653505	0.0307125
TYW3	-0.46464	0.0156166	0.0595182
UBE2A	-0.851222	1.71022e-05	0.000207319
UBE2I	-0.683344	0.000473118	0.00352108
UBE2J1	-0.619842	0.00142217	0.00884584
UBFD1	-0.56464	0.00333665	0.0178452
UBXN7	-0.677335	0.000496474	0.00366211
UEVLD	-0.919037	4.69808e-06	6.98594e-05
UGGT1	-0.706583	0.000294647	0.00236714
UNC45A	-0.415104	0.0268363	0.0912995
UNC5B	-0.402667	0.0321428	0.1043
UNG	-1.16813	7.29936e-09	2.25601e-07
UPF3B	-0.434928	0.0213293	0.0763132
UQCC2	-0.429392	0.0237558	0.0829126
UROS	-0.381463	0.0424536	0.127805
USP14	-0.374197	0.0445141	0.132409
USP16	-0.597875	0.00216572	0.0126059
USP24	-0.881717	8.20069e-06	0.000112031
USP28	-0.53848	0.00521842	0.025611
USP31	-0.643286	0.000940225	0.00627614
USP34	-0.396446	0.0337074	0.108018
USP37	-0.489215	0.0109469	0.0455759
USP47	-0.514483	0.00720156	0.0330252
USP5	-0.901033	5.40496e-06	7.90351e-05
VAMP7	-1.30456	2.0525e-10	9.24799e-09
VAMP8	-0.382264	0.0407627	0.124189
VAPB	-0.879423	9.70883e-06	0.000128868
VASP	-0.472012	0.0132738	0.0524744
VAV3	-0.878239	9.54878e-06	0.000127195
VEGFA	-0.464856	0.0148761	0.057398
VEZT	-0.710836	0.000296245	0.00237668
VHL	-0.507361	0.00794098	0.0357046
VPS13D	-0.571373	0.00301968	0.0164619
VPS36	-0.450343	0.0179775	0.0665164
VSIG10	-0.600306	0.00204732	0.0120575
WASHC2C	-0.493654	0.00963901	0.0414339
WDFY3	-0.690109	0.000402648	0.00306681
WDR55	-0.409591	0.0292651	0.0971042
WDR6	-0.533314	0.00560594	0.027227
WDR82	-0.630867	0.00114342	0.0073885
WDTC1	-0.701632	0.000332557	0.00261921
WEE1	-0.687808	0.000465734	0.00347429
WIPI2	-0.541021	0.00481953	0.0240292
WNK1	-0.401548	0.0314653	0.102614
WNT4	-0.527985	0.0060948	0.0290919
WRNIP1	-0.462159	0.0149603	0.0576645
WWC3	-0.438287	0.0212482	0.0760774
WWOX	-0.502458	0.0111258	0.0461156
WWTR1	-0.631712	0.00117116	0.00752549
XAF1	-0.752404	0.00015194	0.00135775
XPC	-0.505805	0.00849235	0.0376243
XRN1	-0.596162	0.00204679	0.0120575
YIPF2	-0.393808	0.0355741	0.112482
YPEL3	-0.431841	0.0224684	0.079345
YPEL4	-0.533505	0.00665981	0.0310743
YWHAZ	-0.496155	0.00908389	0.0396053
ZBED4	-0.405526	0.0309165	0.101266
ZBED6	-0.526895	0.00614701	0.0292937
ZBTB1	-0.633101	0.00113719	0.00735778
ZBTB12	-0.476817	0.0140678	0.0549021
ZBTB46	-0.806954	5.02766e-05	0.00053076
ZBTB7A	-0.862992	1.26481e-05	0.000161574
ZBTB7B	-0.463427	0.0153299	0.0588301
ZC3H11A	-0.410222	0.028011	0.0941821
ZC3H13	-0.494593	0.00957387	0.0412584
ZC3H18	-0.400339	0.032607	0.105463
ZC3HAV1L	-0.562563	0.00409774	0.0210069
ZC4H2	-0.583619	0.00302431	0.0164736
ZCCHC10	-1.20731	4.55235e-09	1.50328e-07
ZCCHC14	-0.668294	0.00062671	0.00447065
ZCCHC8	-0.454081	0.0167794	0.0629868
ZCCHC9	-0.818899	3.86834e-05	0.00042331
ZDHHC13	-0.481228	0.0116556	0.0478082
ZDHHC18	-0.922113	3.89085e-06	5.95125e-05
ZDHHC3	-0.49994	0.00889036	0.0388862
ZDHHC7	-0.512372	0.00729186	0.0332964
ZFP1	-0.477082	0.0140537	0.0548613
ZFP36L2	-0.471189	0.0131832	0.0522405
ZFP90	-0.743882	0.000185094	0.00159797
ZFP91	-0.964983	1.20857e-06	2.14207e-05
ZFYVE26	-0.666076	0.000633729	0.00450997
ZHX1-C8orf76	-0.95844	1.05171e-05	0.000138491
ZHX2	-0.472224	0.0141615	0.0552246
ZMYND11	-0.453431	0.0173571	0.0646367
ZMYND8	-0.468542	0.0138961	0.0543315
ZNF114	-0.459669	0.0201318	0.0728124
ZNF117	-0.83034	2.60437e-05	0.000298535
ZNF185	-0.406661	0.0300495	0.0989675
ZNF200	-0.4322	0.0261231	0.0894633
ZNF205	-0.400229	0.0344051	0.109807
ZNF217	-0.519451	0.00652307	0.0306754
ZNF236	-0.65026	0.000967985	0.00644706
ZNF251	-0.40369	0.0324658	0.105166
ZNF282	-0.379463	0.042058	0.126946
ZNF286B	-0.430825	0.023884	0.0831583
ZNF3	-0.586467	0.00299113	0.0163301
ZNF337	-0.463572	0.0148617	0.0573571
ZNF385A	-0.699764	0.000340761	0.00266882
ZNF395	-0.566853	0.00337765	0.0180258
ZNF432	-0.48361	0.0121829	0.0493353
ZNF436	-0.373829	0.0463374	0.136261
ZNF440	-0.554428	0.00405482	0.0208512
ZNF443	-0.39878	0.0427692	0.128471
ZNF503	-0.411446	0.0283936	0.0951692
ZNF510	-0.457354	0.0167559	0.0629407
ZNF629	-0.751265	0.00013707	0.00124193
ZNF652	-0.569121	0.00327356	0.0175517
ZNF654	-0.712176	0.000338299	0.0026516
ZNF750	-0.894802	7.42378e-06	0.000103982
ZNF75A	-0.541248	0.00583173	0.0280504
ZNF75D	-0.474421	0.0140949	0.0549792
ZNF76	-0.456594	0.0163182	0.0616267
ZNF79	-0.688501	0.000822238	0.00561381
ZNF799	-0.392567	0.0434265	0.129794
ZNF830	-0.42277	0.0273891	0.0926117
ZNF841	-0.868414	1.41061e-05	0.00017777
ZNF846	-0.672987	0.000854553	0.00579378
ZSCAN29	-0.524424	0.00665624	0.0310743
ZSWIM4	-0.875462	1.07556e-05	0.000140641
ZSWIM9	-0.58939	0.00245427	0.0139807

## Sheet: UP
Genes upregulated by FDR<0.05 in UM-SCC1 cells over-expressing miR-204-5p in RNA-Seq analysis.
Gene Symbol	Log2 Ration	p_value	q_value
AAAS	0.520551	0.0206042	0.0742157
AADAT	0.781903	0.00063272	0.00450493
AASDHPPT	0.522172	0.0190369	0.0696609
ABCA1	0.984772	6.58814e-06	9.38591e-05
ABCA3	0.500087	0.0279089	0.0939656
ABCB6	0.530353	0.0185625	0.0682922
ABCB8	0.461434	0.043873	0.130893
ABCC4	0.471522	0.037722	0.117608
ABCE1	0.658344	0.0027191	0.0151659
ABCG1	1.95734	2.38667e-18	3.96692e-16
ABCG2	0.754959	0.000655744	0.00463576
ABHD10	0.595679	0.00722412	0.0330864
ABHD11	0.943042	2.78197e-05	0.000316693
ABHD14B	1.07869	7.21346e-07	1.35902e-05
ABHD2	0.457978	0.042231	0.127362
ABHD6	0.485161	0.039338	0.121281
ABRAXAS1	0.859637	9.04675e-05	0.000873133
AC015802.6	0.552567	0.0127411	0.0510428
AC015813.2	0.509132	0.0429353	0.128855
AC092835.1	0.883353	0.000164002	0.00145218
AC093323.1	0.722288	0.00107003	0.00698671
AC093668.3	0.754258	0.00139583	0.00870012
AC105052.3	0.847812	0.000102046	0.00096395
AC106782.1	1.15555	6.12101e-07	1.1724e-05
ACAA2	0.57097	0.0134461	0.0529788
ACAD11	0.854021	9.22646e-05	0.00088587
ACAT1	0.456661	0.0435691	0.130194
ACBD4	0.678372	0.00206874	0.0121548
ACCS	0.706192	0.00154018	0.00946961
ACSL5	0.508433	0.0236248	0.0825903
ACSS1	1.35448	4.67955e-10	1.95534e-08
ACTA2	0.560723	0.0122856	0.04963
ACTN1	0.448451	0.046865	0.137488
ACTR3B	0.793865	0.000370537	0.00286157
ACY1	0.730673	0.000925681	0.00618457
ACYP1	0.68362	0.0025013	0.0142
ADAM11	0.801966	0.000328543	0.0025894
ADAM8	1.28295	4.80012e-09	1.57089e-07
ADAMTSL4	0.648752	0.00310575	0.0168331
ADAT2	0.704083	0.00148116	0.00915944
ADCK1	0.927799	5.53366e-05	0.000575247
ADGRE5	1.26072	6.44587e-09	2.02571e-07
ADHFE1	0.803406	0.00026545	0.00217053
ADPRM	0.518331	0.0253335	0.0873178
ADSL	0.612922	0.00583659	0.0280648
ADTRP	0.621957	0.00582892	0.0280459
AFMID	0.489791	0.0299168	0.0987261
AGPAT5	1.12982	1.78861e-07	4.01739e-06
AGTPBP1	0.600988	0.00678337	0.0315328
AIDA	0.664155	0.00254735	0.0144013
AIMP2	0.577333	0.00966999	0.0414836
AJUBA	0.549399	0.0130286	0.0519168
AK6	0.674423	0.00246362	0.0140233
AK7	1.07249	1.58121e-06	2.70943e-05
AKAP12	1.01122	3.18798e-06	5.0358e-05
AKIP1	0.749692	0.00067498	0.00474931
AKR1A1	0.551029	0.013095	0.0520345
AL121594.1	0.738134	0.000928854	0.006203
AL360181.3	0.803428	0.000446642	0.00335104
ALDH1A3	1.25786	4.75531e-09	1.55997e-07
ALDH1L2	0.559701	0.0115778	0.0475672
ALG10	0.86144	0.00012318	0.00113853
ALG1L	0.515239	0.0351886	0.111617
ALG3	0.49542	0.027339	0.092484
ALG6	0.646343	0.00382041	0.0199405
ALKBH2	0.79007	0.000446686	0.00335104
ALPK2	0.793761	0.000303239	0.00242187
AMACR	0.615933	0.0063555	0.0300802
AMIGO2	0.666054	0.00268477	0.0150136
AMMECR1	1.07962	6.32685e-07	1.20262e-05
AMN	0.641312	0.00419928	0.0214832
AMOTL2	1.09739	3.48813e-07	7.15761e-06
ANAPC13	0.481906	0.0335735	0.107703
ANG	0.791289	0.000657524	0.00464396
ANKRD13B	2.19366	2.04431e-23	6.50657e-21
ANKRD18A	0.473469	0.0397198	0.122101
ANKRD2	1.38641	7.95756e-10	3.14913e-08
ANKS6	0.600096	0.00682282	0.0316866
ANP32E	0.629132	0.00445718	0.0225634
ANXA3	1.48804	4.52204e-12	3.00646e-10
AP1AR	0.584529	0.00880302	0.0385945
AP4B1	1.27202	7.83102e-09	2.41038e-07
APLN	0.582254	0.0101728	0.0430724
APOBEC3B	0.49826	0.0265093	0.0904133
APOL3	0.448445	0.0495259	0.143189
ARG2	0.592626	0.00776378	0.0350659
ARHGAP11B	0.49835	0.0382179	0.118783
ARHGAP18	0.472285	0.0401094	0.123051
ARHGAP19	0.610929	0.00581888	0.0280156
ARHGDIA	0.543385	0.0144604	0.0561854
ARHGDIB	0.474752	0.0333003	0.10715
ARHGEF10	0.571659	0.0101565	0.043052
ARHGEF40	0.868292	6.82201e-05	0.000688135
ARID5A	0.47936	0.0385393	0.119508
ARL14EP	0.579686	0.00982698	0.0420125
ARL2	0.767636	0.000449925	0.00337365
ARL4C	0.928256	1.96483e-05	0.000234198
ARL5A	0.77014	0.000420322	0.00317555
ARL6	0.622692	0.00569232	0.0275571
ARMC1	0.675372	0.00207319	0.0121762
ARMC10	0.560785	0.0119522	0.0487034
ARMC9	0.512928	0.0236041	0.0825758
ARMCX5	0.485668	0.0336633	0.1079
ARPC4-TTLL3	0.800541	0.00041273	0.00313403
ARPP19	0.451911	0.0449186	0.133347
ARSA	0.665119	0.00285634	0.0158074
ARV1	0.560796	0.0122774	0.0496106
ARVCF	1.16871	9.03147e-08	2.20035e-06
ASNS	1.35173	3.98531e-10	1.70332e-08
ATAD1	1.33481	5.72519e-10	2.32095e-08
ATAD3B	0.604539	0.00639365	0.0301902
ATF3	0.806174	0.000283396	0.00229028
ATG16L1	0.528886	0.0188082	0.0690094
ATG16L2	0.612725	0.00572408	0.0276519
ATG4C	0.586443	0.00878124	0.0385349
ATG7	0.596509	0.00741781	0.0338199
ATIC	0.611429	0.00563104	0.0273312
ATOX1	0.545416	0.0145349	0.0564422
ATP13A3	0.444516	0.0486428	0.141326
ATP5MC1	0.549047	0.0134208	0.0529434
ATP5S	0.461666	0.0432741	0.129442
ATP6AP2	0.539118	0.0159466	0.0604985
ATP6V0A2	0.469877	0.037851	0.117863
ATP6V0E2	0.732476	0.000911611	0.00611241
ATP6V1A	1.30338	1.4163e-09	5.19275e-08
ATP6V1B1	1.3374	1.36845e-08	4.0376e-07
ATP6V1D	0.583962	0.00861989	0.037992
ATP7B	0.459469	0.0438489	0.130847
ATR	0.729382	0.000861521	0.00583673
ATXN10	1.0341	1.62089e-06	2.76791e-05
B3GALNT2	0.630232	0.00477402	0.0238605
B3GALT6	0.620479	0.00582713	0.0280459
B3GNT2	0.467073	0.0395829	0.12176
B3GNTL1	0.601895	0.00869654	0.0382344
B4GALT1	0.925865	1.89497e-05	0.000227321
B9D1	0.900014	4.81505e-05	0.000511929
BAG2	0.961335	1.06818e-05	0.000140289
BARD1	0.6403	0.00397428	0.0205429
BBIP1	0.753152	0.000897262	0.00602971
BBS4	0.759858	0.000720626	0.00502406
BCAM	0.480839	0.031881	0.103721
BCAT1	1.38925	1.24511e-10	5.87556e-09
BCKDHB	0.497039	0.0277547	0.093594
BCS1L	0.464279	0.0419272	0.126654
BEND7	0.682833	0.00211371	0.0123462
BIRC3	1.3897	1.10346e-10	5.2402e-09
BIVM	0.473603	0.0348083	0.110665
BLM	0.595564	0.00817672	0.0365448
BNC1	0.593576	0.00744195	0.0338989
BOK	0.593216	0.00743916	0.0338966
BOLA2B	0.867746	6.20328e-05	0.000636453
BOLA2-SMG1P6	1.07626	7.2036e-07	1.35887e-05
BOLA3	0.779813	0.000402944	0.0030675
BOP1	0.478658	0.0330244	0.106629
BRCA1	0.861243	8.88564e-05	0.000860882
BRICD5	0.687435	0.00289046	0.0159375
BSCL2	0.489288	0.0320528	0.104053
BUD23	0.475115	0.0353297	0.111899
C11orf71	0.823532	0.000390377	0.00298093
C12orf29	0.555953	0.0129533	0.0516853
C12orf66	1.34965	1.14651e-09	4.32007e-08
C12orf75	0.761782	0.000607597	0.0043509
C12orf76	0.470513	0.038566	0.119552
C16orf95	1.38031	3.78233e-09	1.26294e-07
C17orf51	0.495331	0.0285119	0.0953826
C17orf67	0.482737	0.039447	0.121482
C17orf75	0.655922	0.00303576	0.0165194
C19orf33	0.972097	7.61743e-06	0.000105508
C1D	1.11573	2.94874e-07	6.18253e-06
C1GALT1C1	0.459399	0.0426879	0.128252
C1orf116	0.953348	1.81479e-05	0.000218579
C1orf210	0.781695	0.00046175	0.00344849
C1QBP	0.61541	0.00514956	0.0253342
C20orf27	0.481405	0.0323477	0.104883
C22orf39	0.588849	0.0085179	0.0376869
C2CD3	0.496831	0.0271316	0.0920112
C2orf54	2.21629	6.76058e-21	1.60526e-18
C2orf81	0.56435	0.015551	0.0593893
C3orf52	0.896857	6.38231e-05	0.000650805
C4orf33	0.471622	0.0378874	0.117927
C5orf24	0.791748	0.000359699	0.00278939
C6orf132	0.599845	0.00676189	0.0314658
C6orf226	0.770283	0.00109462	0.00712858
C6orf89	1.05987	1.06476e-06	1.92364e-05
C7orf57	2.2581	2.29652e-22	6.736e-20
C8orf37	0.650928	0.00352167	0.0186678
C9orf78	0.4531	0.0452289	0.134029
CA2	0.606056	0.00603003	0.02881
CACNB1	0.748761	0.000764962	0.00528095
CACUL1	1.24388	7.59366e-09	2.34214e-07
CADM4	0.801159	0.000236272	0.00196573
CALM1	0.900291	3.14808e-05	0.000351959
CAMK2N1	0.515641	0.0222948	0.078851
CANX	1.23076	9.38447e-09	2.83601e-07
CAPNS1	0.994728	4.00057e-06	6.08176e-05
CAPRIN2	0.534544	0.0173648	0.0646492
CARD16	0.694008	0.00183716	0.0110017
CARS	0.806259	0.00020844	0.00176411
CASD1	0.546397	0.0172326	0.0642628
CASP4	0.578932	0.0087266	0.0383381
CAV1	0.560505	0.0111595	0.0462188
CAV2	0.690659	0.00157907	0.00967293
CAVIN2	0.483766	0.0373855	0.116754
CBL	0.50511	0.0236194	0.0825903
CBLC	0.472418	0.0370278	0.115924
CBLL1	0.587821	0.00855548	0.0377972
CBR4	1.01525	3.32455e-06	5.21299e-05
CBX2	1.02237	3.80925e-06	5.83837e-05
CBY1	0.489249	0.0306307	0.100505
CCDC125	0.458467	0.0464054	0.136409
CCDC137	0.961059	1.1498e-05	0.000149045
CCDC14	0.704284	0.00134508	0.00843257
CCDC163	0.683368	0.00271816	0.0151659
CCDC189	1.09187	8.07111e-07	1.50169e-05
CCDC51	0.754439	0.000723357	0.00503991
CCDC57	0.559187	0.0123416	0.0498294
CCDC61	0.92365	3.436e-05	0.00037989
CCDC71L	0.814567	0.000203049	0.00172678
CCDC74B	1.04187	5.28431e-06	7.7574e-05
CCDC78	0.714775	0.002451	0.0139674
CCDC82	0.737327	0.000752485	0.0052113
CCNB1IP1	0.50325	0.0249751	0.0863183
CCND1	0.470788	0.0359543	0.113492
CCND2	0.608338	0.00585226	0.028113
CCNH	0.492858	0.0286145	0.0955454
CCNJL	0.520792	0.0214848	0.0767775
CCT2	0.494101	0.0272061	0.0921582
CD55	0.786666	0.000310877	0.00246968
CDC42EP5	0.67912	0.00286494	0.0158201
CDC45	0.626369	0.00498507	0.0246518
CDC7	0.491563	0.0295697	0.0978398
CDCA3	0.461576	0.0411699	0.125196
CDCA7	0.538411	0.0161674	0.0612274
CDCA7L	0.467147	0.0387687	0.119971
CDK2	0.752881	0.000575018	0.0041494
CDK5R1	0.627754	0.00531782	0.026022
CDK8	0.523285	0.0196511	0.0714363
CDKN2AIPNL	0.931245	2.12391e-05	0.000251158
CDKN3	0.867744	7.22282e-05	0.000723685
CDPF1	0.714131	0.00156146	0.00958468
CEBPZOS	0.496393	0.0272119	0.0921582
CENPH	1.03392	1.96019e-06	3.27259e-05
CENPQ	0.770314	0.000524446	0.00384191
CENPS	0.619149	0.0069221	0.0319888
CENPW	0.562469	0.012711	0.0509497
CEP152	0.472684	0.0364031	0.11441
CEP162	0.582551	0.0100292	0.0426818
CEP290	1.00739	3.66646e-06	5.66012e-05
CEP63	0.791427	0.000380936	0.00292828
CEP72	0.509721	0.0253647	0.0873459
CEP83	0.523275	0.0215771	0.0769786
CERS5	0.835445	0.000140889	0.00127115
CETN3	0.615312	0.00546134	0.0266285
CFAP300	1.46196	5.53635e-11	2.79792e-09
CFAP36	0.621621	0.00493749	0.0244488
CFB	0.822526	0.000149906	0.00134439
CHCHD10	0.888362	4.56102e-05	0.000490498
CHCHD4	0.900541	4.477e-05	0.000482503
CHEK2	0.479373	0.0364055	0.11441
CHIC2	0.546169	0.0180654	0.0668084
CHML	0.888021	4.89142e-05	0.000518942
CHMP4A	0.615506	0.0061725	0.0293871
CHPT1	0.513505	0.0228797	0.08055
CHRNA5	0.494352	0.0314366	0.102608
CHRNB1	1.31632	1.04609e-09	4.00216e-08
CHST14	1.49712	9.12958e-12	5.5971e-10
CHTF18	0.684066	0.00182794	0.0109637
CHURC1	0.472477	0.0365377	0.114653
CHURC1-FNTB	0.659677	0.00434265	0.0221107
CISD3	0.473477	0.0358437	0.113239
CITED4	0.562191	0.0117089	0.047961
CKLF	0.865217	7.85008e-05	0.00077307
CKMT1B	0.763187	0.000634324	0.00451205
CLBA1	0.482338	0.0332587	0.107039
CLDN12	0.872497	6.80664e-05	0.000687048
CLDN16	0.845977	0.000154475	0.001376
CLDN7	0.498967	0.0256494	0.0881641
CLHC1	0.469334	0.0439486	0.131092
CLU	0.527183	0.0190021	0.0695673
CMAS	0.541028	0.0151376	0.0581967
CMBL	1.30699	1.90743e-09	6.80984e-08
CMC2	0.463367	0.0407553	0.124189
CMC4	0.499472	0.0272844	0.0923412
CMSS1	0.517474	0.0211291	0.0758144
CMTM7	0.66756	0.00287363	0.0158564
CNBP	0.619946	0.00485924	0.0241092
CNDP2	0.521853	0.0197308	0.0716739
CNEP1R1	0.683434	0.0021914	0.0127305
CNN3	0.662286	0.00251837	0.0142708
COL9A2	0.793765	0.000318017	0.00252105
COL9A3	1.18183	1.59805e-07	3.64015e-06
COMMD10	0.958553	1.70454e-05	0.000206966
COMMD6	0.552937	0.0129667	0.0517112
COMMD8	0.665896	0.00260228	0.0146344
COPS7A	0.475285	0.0346775	0.110393
COQ10B	0.648722	0.00342814	0.0182497
COQ6	0.791011	0.000316888	0.00251343
COQ7	0.729489	0.00102602	0.00677031
COQ9	0.589995	0.00761507	0.0345298
CORO1A	1.46463	1.54189e-11	9.11668e-10
CORO6	2.66353	8.12886e-33	6.39998e-30
COX17	0.622242	0.00504554	0.0248944
COX18	0.888035	4.61015e-05	0.00049507
COX20	0.483804	0.0333957	0.107341
COX4I1	0.559111	0.0116213	0.0477068
COX7B	0.48607	0.030276	0.0995601
CPA4	0.830655	0.000213062	0.00179661
CPLANE2	0.704629	0.00235796	0.0135248
CPNE7	0.864841	8.34607e-05	0.000817074
CPT2	0.708356	0.0013154	0.00828509
CPVL	0.991215	8.7041e-06	0.000117513
CRACR2B	1.51442	2.26504e-11	1.27859e-09
CRADD	0.987574	1.30875e-05	0.000166335
CREB3L4	0.732116	0.00100808	0.00667544
CREBL2	0.454975	0.0441639	0.131551
CRIM1	1.28911	1.95019e-09	6.94593e-08
CRYBG2	0.657741	0.00324011	0.017416
CRYZ	0.457051	0.045724	0.134962
CSE1L	0.851437	8.50761e-05	0.00082963
CSF2RA	1.3595	1.20034e-09	4.48898e-08
CSGALNACT2	0.54195	0.0155431	0.0593878
CSNK1A1	0.485266	0.0300399	0.0989675
CSNK1E	0.490499	0.0287052	0.0957277
CSNK2B	1.1042	3.19107e-07	6.62069e-06
CSRP2	0.856471	0.000119627	0.00111149
CTF1	1.21649	1.59875e-07	3.64015e-06
CTGF	2.29725	1.56015e-22	4.66764e-20
CTNNAL1	0.971504	7.77997e-06	0.000107263
CTPS1	0.526397	0.0187359	0.0687948
CTSO	0.486664	0.032833	0.106057
CTSV	0.60298	0.00651369	0.0306604
CTU2	0.626869	0.0048095	0.0240058
CTXN1	1.90432	5.00061e-18	7.71176e-16
CXCL2	0.536204	0.0287991	0.0959693
CXorf40A	0.463306	0.0451833	0.133921
CXorf40B	0.519795	0.0210336	0.0755441
CYB561D2	0.648042	0.00429895	0.0219331
CYB5D2	0.620728	0.00566602	0.0274475
CYB5R4	0.612335	0.0058699	0.0281887
CYCS	0.831856	0.000123912	0.00114279
CYP27B1	0.485486	0.0346177	0.110276
CYP2S1	0.735413	0.000915374	0.00612666
CYP2U1	0.862439	8.52681e-05	0.000830961
CYR61	1.78883	1.8004e-16	2.36248e-14
CYSRT1	0.653639	0.00493262	0.0244328
CYSTM1	0.553517	0.0130382	0.0519408
CYTH3	0.555229	0.0122354	0.0494943
D2HGDH	0.51174	0.0222997	0.078851
DALRD3	0.686802	0.00187063	0.0111797
DAPP1	0.559379	0.0145669	0.0565258
DARS2	0.610666	0.00568703	0.0275404
DBF4B	0.503034	0.0271189	0.0919985
DBN1	0.913575	2.51331e-05	0.000289427
DCAF13	0.805005	0.000221881	0.00186153
DCAKD	0.651436	0.00319347	0.0172086
DCK	0.575921	0.00951085	0.0410718
DCP1A	0.452631	0.0460844	0.135651
DCTD	0.585012	0.00852864	0.0377232
DDAH1	0.704601	0.00132805	0.00835072
DDB2	0.837794	0.000146649	0.00131914
DDHD1	0.508415	0.0239173	0.0832042
DDX10	0.515569	0.0215373	0.0768917
DDX59	1.02758	3.29917e-06	5.18329e-05
DDX60L	0.596422	0.00694452	0.0320528
DEAF1	0.555791	0.0125705	0.0505491
DEFA1B	0.623994	0.0168905	0.0633232
DENND6B	0.83915	0.000164419	0.00145363
DFFA	0.451217	0.0455656	0.134657
DGKD	0.776008	0.000391432	0.00298594
DGUOK	0.98455	5.59592e-06	8.16565e-05
DHFR2	0.949901	1.85187e-05	0.000222686
DHODH	0.724359	0.00101428	0.00670759
DHX34	0.567926	0.0109681	0.0456261
DIAPH3	0.687724	0.00182596	0.0109637
DKC1	0.57054	0.0100128	0.0426243
DKK3	1.71916	4.90397e-15	5.16609e-13
DLG4	0.814804	0.000265098	0.00217053
DLGAP5	0.481588	0.0320415	0.104039
DLK2	0.616038	0.00652574	0.0306783
DLST	0.7784	0.000343083	0.00268279
DMKN	0.496627	0.0274535	0.0928083
DNAAF3	0.638938	0.00451482	0.0228089
DNAJC25-GNG10	0.796509	0.000300978	0.00240638
DNAJC6	0.971783	1.01601e-05	0.000134143
DNHD1	0.519163	0.0204366	0.0737188
DOK1	0.800941	0.000468878	0.003493
DPAGT1	0.484796	0.0313289	0.10235
DPCD	0.449356	0.048275	0.140635
DPH3	0.543301	0.0154183	0.0590482
DPH5	0.810332	0.000214136	0.00180465
DPH6	0.982183	7.63026e-06	0.000105588
DPM2	0.702011	0.00138341	0.00862985
DPY19L1	0.821802	0.000187864	0.00161694
DPY19L3	0.482822	0.0330747	0.106722
DPYSL2	1.01892	4.33715e-06	6.53369e-05
DRAM1	1.30106	1.67201e-09	6.01242e-08
DSCC1	1.33648	9.00891e-10	3.50949e-08
DTL	0.582253	0.0090004	0.039287
DUS4L	0.549028	0.0167139	0.0628198
DUSP5	0.788573	0.000324783	0.00256517
DUT	1.15725	9.37871e-08	2.27384e-06
DYNC2H1	1.08949	4.37519e-07	8.76151e-06
DYNC2LI1	0.673065	0.00262021	0.0147186
DYNLT1	0.516359	0.020896	0.0751221
DYRK3	0.833977	0.000209285	0.00176875
DYRK4	0.511132	0.0265647	0.0905404
DZIP3	0.935973	1.78779e-05	0.000215848
E2F5	0.671576	0.00226745	0.0130758
EAF2	0.506859	0.0331835	0.106958
EARS2	0.47654	0.0348737	0.11083
EBI3	1.47439	2.10109e-10	9.43848e-09
EDEM3	0.777711	0.000363371	0.00281204
EEF1B2	0.485273	0.0302064	0.0994029
EEF2KMT	0.704463	0.00176694	0.0106626
EFCAB7	0.611661	0.00656966	0.0308187
EFEMP2	0.6506	0.00492186	0.0243876
EFNA3	0.478936	0.0365119	0.114653
EHD1	0.560997	0.0116267	0.0477159
EHF	0.451644	0.0456928	0.134896
EID2	0.67739	0.00259039	0.0145793
EIF2B2	0.484904	0.0316324	0.103002
EIF4A2	0.552316	0.0126474	0.0507489
EIF4EBP2	0.625301	0.00449252	0.0227116
EIF4G2	0.482166	0.0310996	0.101665
ELMO3	0.443876	0.049934	0.14409
ELMOD2	0.861874	8.15724e-05	0.000801209
ELOVL7	0.731075	0.000883778	0.00595783
EME1	0.592869	0.00859725	0.0379309
EMP1	1.74931	6.14247e-16	7.35082e-14
EMP3	1.24002	1.98624e-07	4.4018e-06
ENC1	1.6041	1.61793e-13	1.40372e-11
ENKD1	0.548981	0.0143567	0.0558692
ENO3	0.680224	0.00297219	0.0162682
ENOPH1	0.569264	0.0103962	0.0438321
ENOSF1	0.44864	0.0484826	0.141036
ENTPD2	0.48394	0.033334	0.107212
ENTPD5	0.835811	0.000135023	0.0012271
ENY2	0.636088	0.00396224	0.0205019
EPHA2	0.708319	0.00125979	0.00798864
EPHX2	0.568667	0.011425	0.0470948
EPSTI1	1.06402	1.12509e-06	2.02286e-05
ERCC5	0.498592	0.0261086	0.0894342
ERI2	0.631842	0.00465959	0.023398
ERLIN1	0.937916	1.48941e-05	0.000185204
ERMARD	0.959346	1.46518e-05	0.000183412
ESAM	1.48047	1.35666e-10	6.36185e-09
ESPL1	0.49007	0.02912	0.0968229
ETAA1	0.727857	0.000944065	0.00629896
ETFRF1	1.01771	5.35289e-06	7.84269e-05
ETHE1	0.489446	0.0291325	0.096843
EVA1A	0.780259	0.000537157	0.00392159
EWSR1	0.608278	0.00581785	0.0280156
EXD3	0.598162	0.00727895	0.0332667
EXO1	0.574815	0.0109363	0.0455575
EXOC3L4	0.965649	1.8663e-05	0.000224241
EXOSC8	0.713509	0.00121878	0.00777806
EXTL2	0.541201	0.0170882	0.0639055
F3	0.51914	0.0197518	0.0717328
FA2H	1.43894	1.29756e-10	6.10385e-09
FAAP20	0.485242	0.0325922	0.105438
FADS1	0.599179	0.00669763	0.0312118
FADS2	0.511976	0.0235225	0.0823287
FADS3	0.459617	0.0414321	0.125691
FAHD2A	0.578732	0.00934246	0.0404928
FAM102B	0.44958	0.0498009	0.143755
FAM104B	0.624507	0.00636404	0.0300884
FAM114A2	0.566212	0.0119618	0.0487034
FAM192A	0.782325	0.000332787	0.00261921
FAM19A3	0.586486	0.0181818	0.0671557
FAM210B	0.785455	0.000320632	0.00253908
FAM216A	1.12104	3.46682e-07	7.12365e-06
FAM219A	0.888966	5.5479e-05	0.000576327
FAM229B	0.843268	0.000187354	0.00161349
FAM241B	0.471719	0.0401787	0.123129
FAM25C	0.625739	0.0133922	0.0528587
FAM49B	0.673021	0.0022162	0.012832
FAM72A	0.879438	6.22881e-05	0.000638452
FAM72B	0.605567	0.00716945	0.0329284
FAM72C	0.968766	8.37286e-06	0.000113741
FAM72D	1.03617	1.87213e-06	3.13608e-05
FAM84A	0.649836	0.00323229	0.0173871
FAM84B	0.84515	9.91042e-05	0.000942467
FAM86B2	1.77079	1.90042e-12	1.34732e-10
FAM86C1	0.816895	0.000322679	0.00255124
FAM96B	0.677914	0.00211534	0.0123462
FAM98A	0.628325	0.0044055	0.0223646
FAM98B	0.807044	0.000218888	0.00184055
FANCF	0.722503	0.00105566	0.00691101
FANCI	0.627858	0.00436605	0.0221922
FARSB	0.970906	7.52686e-06	0.000104739
FBL	0.459453	0.0415456	0.125831
FBXL4	0.983121	5.99694e-06	8.65909e-05
FBXL5	0.543792	0.014792	0.057147
FBXL6	0.531989	0.0171358	0.0640427
FBXO36	0.652808	0.00373346	0.0196444
FBXO4	1.07754	1.65757e-06	2.81769e-05
FBXW8	0.624579	0.00528628	0.0259063
FCHO1	0.471545	0.0410816	0.124983
FCHO2	0.539968	0.0155819	0.0594545
FGD3	1.15686	1.08226e-07	2.60282e-06
FGF2	0.538284	0.0156298	0.0595534
FGFBP1	0.683336	0.00180113	0.0108357
FGFR2	0.558119	0.0129723	0.0517198
FH	0.573106	0.009678	0.0415061
FIBP	0.447708	0.0477721	0.139629
FIG4	0.850449	0.000102755	0.000969178
FIGNL1	0.760944	0.000595005	0.00427301
FJX1	0.65065	0.00320761	0.0172724
FKBP11	0.532172	0.0214326	0.0766095
FKBP1B	0.670511	0.00512444	0.0252325
FKBP4	0.709869	0.00114066	0.00737705
FLAD1	0.522755	0.020119	0.0728124
FLNA	0.549292	0.0132508	0.0524248
FPGS	0.666798	0.0024195	0.0138407
FRK	0.53567	0.0164831	0.0621868
FRS3	1.20254	1.13021e-07	2.69218e-06
FSTL1	0.70194	0.00129091	0.00815485
FSTL3	0.474608	0.0411904	0.125196
FUOM	1.19016	4.85718e-07	9.59823e-06
FUT8	0.514943	0.0217938	0.0776222
FYN	0.497808	0.028007	0.0941821
G6PC3	1.11368	3.09402e-07	6.43719e-06
GAB1	0.616556	0.00609493	0.0290919
GABBR1	1.1648	7.99964e-08	1.9747e-06
GADD45A	0.838799	0.000115295	0.00107391
GALNT12	1.29104	3.55769e-09	1.19059e-07
GALNT18	0.830693	0.000155266	0.00138169
GAPDHS	0.820085	0.000424472	0.00320206
GART	0.513393	0.0212451	0.0760774
GATC	0.449356	0.0472688	0.138537
GCNT1	0.990403	7.55344e-06	0.000105011
GCSH	0.990054	5.91993e-06	8.55616e-05
GDPD5	0.57831	0.0101701	0.0430724
GEMIN8	0.574649	0.0132606	0.0524361
GFM2	0.568196	0.0104855	0.0441093
GGH	0.548347	0.0135601	0.0533241
GIN1	0.602332	0.00935047	0.0404961
GLA	0.792338	0.000298691	0.00239193
GLCE	0.498072	0.028183	0.0946807
GLIS2	0.86296	8.42282e-05	0.000823509
GLO1	0.590135	0.00752162	0.0341962
GLS2	0.746325	0.000888497	0.00598156
GLTPD2	0.541932	0.0302909	0.0995871
GLYCTK	0.949727	5.05322e-05	0.000532707
GLYR1	0.69544	0.00152449	0.00938085
GMFB	1.63484	4.50627e-14	4.34898e-12
GNB4	0.979809	6.9496e-06	9.86329e-05
GNG10	0.596852	0.00689189	0.0318984
GNPNAT1	0.572365	0.00981416	0.0419697
GOLT1A	1.72763	2.36021e-12	1.64216e-10
GON7	0.591062	0.00943604	0.0407959
GOT1	0.735183	0.000765447	0.00528143
GPAA1	0.712946	0.0011205	0.00726868
GPANK1	0.513568	0.023966	0.083335
GPHN	0.468776	0.0394589	0.121482
GPN3	0.609902	0.00599927	0.0287403
GPR176	0.446175	0.0495201	0.143189
GPR3	0.469896	0.0481467	0.14045
GPRASP2	0.736152	0.000882334	0.00595078
GPRC5A	0.907232	2.6809e-05	0.000305901
GPX8	0.483257	0.0324657	0.105166
GRAMD1C	0.57445	0.00995653	0.0424451
GSDMA	1.81975	4.20584e-15	4.52628e-13
GSDMD	0.650382	0.00309351	0.016797
GSDME	0.589019	0.00785124	0.0353862
GSTCD	0.717597	0.00123269	0.0078467
GSTT2	0.779357	0.0008299	0.0056558
H6PD	0.510597	0.0229199	0.0806138
HABP4	0.898047	3.6939e-05	0.00040606
HACD2	0.491385	0.0284652	0.0952811
HACL1	0.852473	9.79795e-05	0.000935936
HAGHL	0.680084	0.00242843	0.0138758
HAT1	0.850845	9.33328e-05	0.000893832
HAUS2	0.545483	0.0155245	0.0593335
HAUS3	0.547818	0.0146551	0.056784
HAUS4	0.782819	0.000338385	0.0026516
HAUS7	1.25025	2.7564e-08	7.67839e-07
HBA1	0.564078	0.0122016	0.0493843
HCFC1R1	0.678518	0.00212963	0.0124199
HDDC2	0.676894	0.0021715	0.0126296
HDDC3	1.01871	5.21517e-06	7.67851e-05
HDGFL3	0.492097	0.0285138	0.0953826
HDHD5	0.524217	0.0191405	0.0699883
HEBP1	0.458072	0.0432025	0.129398
HELLS	0.534548	0.0168833	0.0633136
HENMT1	0.479754	0.0400534	0.122961
HES4	1.24563	1.05376e-08	3.17807e-07
HFE	1.05793	1.20276e-06	2.13435e-05
HGH1	1.00196	3.9618e-06	6.03532e-05
HHLA3	0.714128	0.00185677	0.0111013
HID1	0.712754	0.00127694	0.0080837
HIGD1A	0.487299	0.0296408	0.0980097
HIPK1	1.23147	1.38522e-08	4.07103e-07
HJURP	0.535163	0.0166796	0.0627385
HLA-A	0.449438	0.0467986	0.137321
HLA-DQB1	0.542779	0.0166667	0.0627214
HLA-F	0.609525	0.00574316	0.0277258
HMGCL	0.622024	0.0049586	0.024529
HMMR	0.570837	0.0106052	0.0445407
HNRNPUL2-BSCL2	0.538816	0.0176893	0.0655958
HOMER1	0.732075	0.000913827	0.00612178
HOMER2	0.653078	0.00309061	0.0167874
HOXA1	1.16321	1.12705e-07	2.68892e-06
HPCAL1	0.649424	0.0035688	0.0188909
HPF1	0.818794	0.000206924	0.00175375
HPRT1	0.792842	0.000270331	0.00220604
HPSE	0.721527	0.00103454	0.00680354
HRK	1.57634	9.85395e-13	7.4073e-11
HSD17B12	0.579692	0.00881632	0.0386301
HSD17B4	0.464149	0.0393369	0.121281
HSD17B7	0.595329	0.00806845	0.0362124
HSD17B8	0.953084	1.31929e-05	0.000167248
HSP90AA1	0.467486	0.0371098	0.116135
HSP90AB1	0.666537	0.00230836	0.0132913
HSPBAP1	0.504162	0.0278713	0.0939025
HSPD1	1.4306	2.69484e-11	1.50421e-09
HSPE1	0.56975	0.0101434	0.043052
HSPH1	0.652625	0.00295818	0.0162093
HTRA2	0.477862	0.0335747	0.107703
ICA1	0.525443	0.0254423	0.0875326
ICAM1	0.522661	0.0189687	0.069464
IDE	0.46845	0.0377416	0.11762
IFFO2	0.720163	0.00106481	0.00696178
IFI27L1	0.699399	0.00208846	0.012235
IFITM2	0.464224	0.0416746	0.126094
IFT122	0.468679	0.039415	0.121419
IFT22	0.527683	0.0203038	0.0733634
IFT88	0.970567	1.48266e-05	0.000184518
IGF2BP3	0.800811	0.000236078	0.00196555
IGFBP6	0.763734	0.000462165	0.00344986
IGFBP7	1.17359	4.71852e-08	1.23399e-06
IGFL1	2.87895	1.24216e-21	3.2037e-19
IGSF8	0.469311	0.0377338	0.11762
IGSF9	0.726237	0.000998476	0.00661773
IL13RA1	0.925616	1.9216e-05	0.000229778
IL18	0.971421	7.26267e-06	0.000102396
IL32	0.668101	0.00240314	0.0137681
IL7R	2.38102	3.2827e-26	1.44429e-23
IMPA1	0.721807	0.00103277	0.00680032
IMPACT	1.08162	5.80383e-07	1.12461e-05
ING1	0.482065	0.0334652	0.107518
INO80B	0.541888	0.0172067	0.0641885
INSIG1	1.37569	1.82308e-10	8.33988e-09
INTS13	0.481452	0.0332416	0.107038
IPO11	0.605631	0.00650062	0.030618
IPO4	0.734633	0.000817468	0.00559145
IPPK	0.864078	9.93341e-05	0.00094277
IQCD	1.14226	3.8562e-07	7.82699e-06
IQCJ-SCHIP1	0.808594	0.000259531	0.00213432
IQSEC1	0.563812	0.0117667	0.0481668
IREB2	0.545567	0.0141837	0.0552739
IRF1	0.493477	0.02747	0.092843
IRF9	0.584104	0.0100455	0.0427392
ITGB3BP	0.81658	0.000197572	0.00168308
IVNS1ABP	0.751216	0.00057046	0.00412048
JADE1	0.638526	0.00395101	0.0204779
JDP2	0.602471	0.00728309	0.0332667
JMJD4	0.539601	0.0166591	0.0627085
JPH1	1.49652	8.98963e-12	5.53399e-10
JPH2	1.33961	9.89876e-10	3.81638e-08
JUN	0.538503	0.0171947	0.0641757
KAT14	1.27696	1.41849e-08	4.16063e-07
KAZALD1	0.732837	0.00115346	0.00744148
KBTBD6	0.488308	0.0308477	0.101084
KBTBD7	0.515132	0.0229499	0.0806645
KCNH3	1.34783	8.91643e-10	3.48253e-08
KCP	1.51004	5.39983e-12	3.512e-10
KCTD17	1.09032	1.15451e-06	2.06583e-05
KHK	0.551337	0.0143658	0.0558903
KIAA0040	2.00609	3.22131e-20	6.78698e-18
KIF18A	0.529583	0.0184363	0.067895
KIF20B	0.471502	0.036538	0.114653
KIF21A	0.450341	0.048489	0.141036
KIF23	0.464518	0.0393717	0.12136
KIF4A	0.810449	0.000196956	0.0016807
KIF7	0.475543	0.036079	0.113838
KIFAP3	0.508883	0.0239762	0.083351
KIFC3	0.682804	0.00189881	0.0113119
KISS1	1.05846	1.80155e-05	0.000217333
KLHDC2	0.582486	0.00859192	0.0379246
KLHL13	0.553773	0.0133717	0.0528054
KLHL2	0.635686	0.00407536	0.0209208
KLHL5	0.818955	0.000175818	0.00153446
KLHL9	0.454921	0.0454376	0.134508
KLK10	0.48922	0.0328117	0.106031
KLRC3	1.13808	7.06506e-06	9.99727e-05
KNTC1	0.674527	0.00213784	0.012463
KPNA2	0.568918	0.0100058	0.0426187
KPNA4	0.446248	0.0483753	0.140842
KRBA1	0.507529	0.0266563	0.0907698
KREMEN2	0.724799	0.00102327	0.0067551
KRT18	0.915825	2.1818e-05	0.000256989
KRT6A	1.23094	7.51864e-08	1.8652e-06
KRT7	0.773963	0.000444993	0.00334169
KRT8	1.208	1.81271e-08	5.15519e-07
KRT80	0.556334	0.012393	0.0499963
KYAT1	0.836675	0.000157228	0.00139695
L1CAM	1.77042	3.44758e-16	4.37053e-14
L3HYPDH	0.802523	0.000306131	0.00243975
LACTB2	1.02599	2.32373e-06	3.79483e-05
LAMB3	0.708887	0.00116471	0.00749375
LAMP3	0.66861	0.00286739	0.0158278
LAMTOR1	0.597944	0.00686538	0.0318151
LAPTM5	0.554994	0.0183991	0.067791
LARP4	0.493503	0.028938	0.0963892
LARS	0.722769	0.000925179	0.00618398
LAS1L	0.554436	0.0126185	0.0506601
LATS2	0.557712	0.0128332	0.0513155
LAYN	0.996689	7.58551e-06	0.000105164
LCA5	0.731072	0.00106619	0.00696471
LCAT	0.476619	0.0365177	0.114653
LCN2	0.503005	0.0240457	0.0835538
LDLRAD3	0.703088	0.00164203	0.0100094
LEPROT	0.803065	0.000225084	0.00188102
LGALSL	0.907994	3.98213e-05	0.000434174
LGMN	0.746888	0.000629794	0.00449051
LHB	0.72837	0.00662039	0.0309967
LHFPL6	1.08582	5.29496e-07	1.03947e-05
LIF	0.821109	0.000168763	0.00148391
LMAN2L	0.676536	0.00226567	0.0130757
LMBR1L	0.564222	0.0111942	0.0463147
LMF1	0.491403	0.0309807	0.101387
LMO4	0.842273	0.000113124	0.00105632
LOXL4	1.0159	4.06509e-06	6.16107e-05
LPIN1	0.455874	0.0452541	0.134077
LRFN4	0.800647	0.000234081	0.00195076
LRP8	0.712181	0.00117259	0.00753146
LRRC20	0.491628	0.029479	0.0976042
LRRC58	0.620522	0.00483287	0.0240662
LRRC75B	0.517141	0.0238985	0.0831583
LRRC8B	0.664316	0.00277291	0.0154258
LRRC8D	0.774549	0.00044398	0.00333576
LRRC8E	1.16712	9.848e-08	2.38376e-06
LRRCC1	1.11314	2.95095e-07	6.18253e-06
LSM11	0.797721	0.000258986	0.00213218
LSM14A	0.617049	0.0050792	0.0250428
LTB	1.89296	4.51617e-18	7.11131e-16
LTBP4	0.971231	7.68019e-06	0.000106181
LYAR	0.708033	0.00133424	0.00838005
LYPD5	0.569914	0.0120479	0.0489988
LYPLAL1	0.451013	0.0481383	0.14045
LYRM1	0.694746	0.00224958	0.0129978
LYRM7	0.942219	1.53975e-05	0.000190463
LZIC	0.581976	0.0101701	0.0430724
MACC1	1.26486	5.49277e-09	1.75569e-07
MAD2L1	0.724731	0.000914902	0.00612624
MAFF	0.618258	0.00515017	0.0253342
MAFK	0.508025	0.0232705	0.0815804
MAGEF1	0.63781	0.00388175	0.02017
MAGOHB	0.481223	0.0361752	0.114021
MAK16	0.790751	0.000345288	0.00269581
MAL2	0.609071	0.00565451	0.0274007
MALSU1	0.510481	0.0238735	0.0831488
MAN2C1	0.448512	0.0475947	0.139192
MANF	0.471654	0.0362102	0.114107
MAP3K13	0.74145	0.000745989	0.00517111
MAP3K14	0.565101	0.0111239	0.0461156
MAP7D3	0.482147	0.0324042	0.105035
MAPK11	1.61029	8.31225e-12	5.15946e-10
MAPK12	0.579551	0.00920342	0.0400489
MAPK8IP1	0.939679	2.26082e-05	0.000264564
MARC1	0.645234	0.00383082	0.0199739
MARCKSL1	1.22087	1.57409e-08	4.5545e-07
MARS	0.464987	0.0386726	0.119773
MAZ	0.602241	0.00653908	0.0307212
MB21D2	0.472001	0.0394922	0.121556
MCEE	0.484696	0.0335691	0.107703
MCM10	0.545959	0.0173862	0.0647128
MCM2	0.582143	0.00858396	0.0379018
MCM3	0.598961	0.00675545	0.0314518
MCM5	0.531814	0.0172353	0.0642628
MCM6	0.579367	0.00894736	0.0391005
MCM7	0.566466	0.010509	0.0441956
MCM8	0.619893	0.00515859	0.0253673
MDH1	0.518083	0.0201234	0.0728124
MDH2	0.625621	0.00443014	0.0224437
MDP1	0.773871	0.000693878	0.0048651
ME2	0.52814	0.0187765	0.0689101
MECR	0.565855	0.011384	0.0469644
MED11	0.462456	0.0420239	0.126892
MEGF6	1.36664	2.99543e-10	1.31404e-08
MEGF8	0.475498	0.0353145	0.111892
MEST	0.719508	0.00121782	0.00777806
METRN	0.557685	0.0125006	0.0503626
METTL1	0.888429	9.04711e-05	0.000873133
METTL27	1.16908	3.43078e-07	7.06901e-06
METTL3	0.632611	0.00422033	0.0215688
METTL5	0.599793	0.0069195	0.0319867
MFHAS1	0.803109	0.000242874	0.00201281
MFSD13A	0.792386	0.000385061	0.0029524
MFSD14A	0.878841	5.27428e-05	0.000553282
MFSD3	1.00538	3.30215e-06	5.18329e-05
MGARP	1.53473	8.50599e-12	5.2579e-10
MGLL	0.516484	0.0223545	0.0789985
MGMT	0.773279	0.000494007	0.00364751
MICB	0.849774	0.000101605	0.000960753
MIF4GD	0.619587	0.00610545	0.0291143
MINDY3	0.602667	0.00755318	0.0343116
MIPEP	1.16706	7.70672e-08	1.90553e-06
MISP	0.991638	5.00005e-06	7.38359e-05
MLF1	0.514725	0.0218416	0.0777654
MLH1	0.825758	0.000170393	0.00149496
MLLT11	0.591872	0.00790199	0.0355827
MMD	2.03767	3.37302e-20	7.00791e-18
MMP24OS	0.873495	6.25065e-05	0.000639559
MNAT1	1.7951	1.94823e-16	2.51237e-14
MND1	0.552587	0.0164559	0.062114
MNS1	1.07655	1.7283e-06	2.92131e-05
MOAP1	0.54837	0.0144505	0.0561612
MOK	0.482705	0.0347148	0.110466
MORN2	0.636565	0.0046862	0.0235238
MORN3	1.31343	2.47125e-09	8.63727e-08
MOSPD1	0.738313	0.000906741	0.00608794
MPND	0.584024	0.00949306	0.0410068
MPP2	0.447971	0.0492008	0.142497
MPP6	0.494398	0.0292695	0.0971042
MPST	0.448348	0.0479566	0.140032
MPV17	0.626761	0.00469189	0.0235365
MPV17L2	0.58438	0.0091931	0.0400232
MRC2	0.586066	0.00983511	0.0420353
MRE11	0.704061	0.00133719	0.00839405
MRM1	0.869033	7.84519e-05	0.00077307
MRPL10	0.45929	0.0406537	0.123984
MRPL18	0.544066	0.0146573	0.056784
MRPL21	0.508625	0.0231856	0.0813269
MRPL3	0.5433	0.0146245	0.0566962
MRPL34	0.552729	0.0133333	0.0526955
MRPL39	0.523324	0.0203566	0.073483
MRPS24	0.938578	1.44523e-05	0.000181369
MRPS25	0.447611	0.0482382	0.140579
MRPS28	0.455745	0.0451326	0.133823
MRPS35	1.26179	5.16636e-09	1.66919e-07
MRPS9	0.551398	0.0131548	0.0521692
MSH2	0.570888	0.0101277	0.0430153
MSH5	0.874327	7.46931e-05	0.000745386
MSMO1	0.953289	1.0353e-05	0.00013657
MST1R	0.499823	0.0266172	0.0906778
MSX1	0.647984	0.0052071	0.0255638
MT1E	0.956548	9.63976e-06	0.000128293
MT1F	0.965316	1.86829e-05	0.0002243
MT1X	0.975752	7.96319e-06	0.000109085
MT2A	0.735504	0.00073095	0.00507627
MTERF1	0.53021	0.0204685	0.0737856
MTERF3	0.542448	0.016578	0.0624661
MTFP1	0.489865	0.0315963	0.102907
MTHFD1	0.733763	0.000765013	0.00528095
MTHFR	0.562789	0.0122575	0.0495567
MTM1	0.681242	0.0021112	0.0123365
MTMR10	0.616281	0.00549637	0.0267644
MTMR9	0.654658	0.00324442	0.0174329
MTRNR2L12	0.468412	0.0367277	0.11506
MTRNR2L8	0.491253	0.028599	0.0955366
MTX2	0.53981	0.0160522	0.0608371
MUC1	0.522916	0.0243101	0.0843551
MYADM	0.885124	6.74781e-05	0.000682492
MYC	0.900628	3.45904e-05	0.000382155
MYCBP	0.561593	0.0115748	0.0475672
MYEF2	0.774358	0.000431131	0.00324738
MYEOV	2.00392	2.09008e-17	3.00631e-15
MYL12A	0.758928	0.000488199	0.00361712
MYL5	0.870829	0.000126832	0.00116541
MYO19	0.472731	0.0362583	0.114163
MYPN	1.47126	1.79854e-11	1.04686e-09
MYZAP	0.641311	0.0046566	0.0233909
MZT1	0.824704	0.000148224	0.0013309
NAA80	1.01987	7.14985e-06	0.000100901
NAB1	0.541419	0.0155226	0.0593335
NABP1	0.618134	0.00500366	0.0247356
NADK2	0.797685	0.000261159	0.00214182
NAE1	0.775756	0.000380299	0.00292488
NAF1	0.455081	0.0495425	0.143209
NAGLU	1.32483	9.56333e-10	3.69698e-08
NAGS	0.813923	0.000230535	0.00192228
NARS	0.461682	0.0405553	0.123784
NARS2	1.88883	6.33818e-18	9.67478e-16
NAT14	0.731079	0.000989276	0.0065713
NAT8L	0.869229	9.45456e-05	0.000904867
NCAPG	0.543431	0.0148102	0.0572025
NCCRP1	0.497961	0.0362748	0.114167
NCKAP1	0.86776	6.15123e-05	0.000632664
NCOA2	0.615807	0.00529978	0.0259592
NCR3LG1	1.30309	2.50175e-09	8.68773e-08
NDC1	0.492594	0.0278658	0.0939025
NDRG4	0.488916	0.0315295	0.102756
NDUFA10	0.934328	1.56168e-05	0.000191977
NDUFAF3	0.573648	0.0100522	0.0427554
NDUFAF4	0.840235	0.000179503	0.00156025
NDUFB5	1.15998	7.40741e-08	1.84372e-06
NDUFS1	0.471004	0.0363452	0.114316
NECAP1	1.02353	2.62561e-06	4.21875e-05
NEDD4L	0.73463	0.000850371	0.00577951
NEIL3	0.465004	0.0432508	0.129398
NEK8	0.479438	0.0359626	0.113495
NETO2	0.62242	0.00541028	0.0264312
NEU3	0.700729	0.00152441	0.00938085
NEURL3	0.681526	0.00302314	0.0164736
NFAT5	0.557837	0.011994	0.0488215
NFKBIZ	0.474544	0.036258	0.114163
NGFR	0.579228	0.00886758	0.0388207
NICN1	0.468027	0.0445978	0.132553
NIFK	0.914471	2.57989e-05	0.000296369
NKRF	0.468654	0.0384891	0.119402
NME1	0.675742	0.00205241	0.0120826
NME7	0.751495	0.000724916	0.00504608
NMNAT1	1.03476	2.96209e-06	4.71382e-05
NMT2	0.71724	0.00112761	0.00730531
NOC3L	0.513181	0.0221405	0.0785578
NOCT	1.14642	4.07652e-07	8.22952e-06
NOD1	0.455642	0.045606	0.13472
NOL6	0.513619	0.0221818	0.0786376
NOP16	0.49798	0.0267921	0.0911699
NOP2	0.612565	0.0056374	0.0273443
NOP56	0.492617	0.0277397	0.0935643
NOXA1	1.13262	2.19137e-07	4.77158e-06
NPDC1	0.815925	0.000175538	0.00153291
NPHP1	0.513752	0.0257122	0.0883269
NPHP3-ACAD11	0.82229	0.000183373	0.00158651
NPIPB4	0.507634	0.0268825	0.0913942
NPM3	0.816321	0.00017525	0.0015317
NPRL2	0.952805	2.175e-05	0.000256592
NR1D1	0.698497	0.0017497	0.0105802
NR2C2AP	0.921784	3.22294e-05	0.00035872
NR4A1	0.669444	0.00340666	0.0181488
NRG1	0.541783	0.0148836	0.057412
NRGN	0.736097	0.00134558	0.00843257
NSF	0.540637	0.0156498	0.0595993
NSL1	0.703642	0.0014762	0.00913632
NSMCE1	0.639447	0.00380133	0.0198826
NSUN3	0.563007	0.0134296	0.0529641
NSUN7	0.52194	0.0224111	0.0791703
NT5C	0.625221	0.00502215	0.0248024
NT5E	0.994159	5.72027e-06	8.30772e-05
NTF4	0.464032	0.0422892	0.127438
NTN4	0.576826	0.00928615	0.0402965
NUAK2	0.606429	0.00635627	0.0300802
NUDCD1	1.0597	9.16984e-07	1.68309e-05
NUDT12	0.605645	0.00632705	0.0300083
NUDT15	0.65911	0.00294912	0.0161715
NUDT18	1.23286	6.5345e-08	1.64562e-06
NUDT2	0.822171	0.0002085	0.00176411
NUDT6	0.915405	4.72409e-05	0.000503689
NUDT8	0.762967	0.000715771	0.0049987
NUFIP1	0.561089	0.0139771	0.0546194
NUP35	0.689277	0.00205609	0.01209
NUP62	0.796159	0.000289813	0.00233207
NUP62CL	0.587441	0.00951624	0.0410833
NUP93	0.654542	0.00290083	0.0159711
NUS1	0.917211	2.35147e-05	0.000273315
NUTF2	1.21454	1.81266e-08	5.15519e-07
OARD1	1.14005	2.81239e-07	5.91709e-06
ODC1	2.05678	5.53229e-21	1.3348e-18
ODF2L	0.533304	0.0175248	0.065128
OGG1	0.538048	0.0210282	0.0755431
OLR1	0.740088	0.000670145	0.00471973
OMA1	0.537491	0.0167393	0.0628994
ORAI2	0.615104	0.00572015	0.0276471
ORAOV1	0.469967	0.0396566	0.121956
ORC1	0.465873	0.0405987	0.123866
ORC3	0.532393	0.0176114	0.0653881
ORC5	0.653907	0.0035799	0.0189363
OSBP	0.507199	0.023074	0.0809674
OSBPL11	0.882299	5.37079e-05	0.000559872
OSBPL7	0.547616	0.0144205	0.0560737
OSCP1	0.894809	5.9544e-05	0.000615137
OSGEPL1	0.577093	0.0119589	0.0487034
OTUD4	1.0885	4.58024e-07	9.12328e-06
OTUD6B	0.694029	0.00179182	0.0107949
P2RX5	1.44336	8.56415e-11	4.15945e-09
PAAF1	0.700042	0.00150317	0.00926492
PADI3	1.01252	3.27512e-06	5.1571e-05
PAIP1	0.474122	0.0348134	0.110665
PAK1IP1	0.568213	0.0115522	0.0475327
PAM16	0.617147	0.00602299	0.0288037
PAN2	0.600903	0.00688073	0.0318665
PAPLN	0.628035	0.00500874	0.0247451
PAPSS2	0.630678	0.00484639	0.024081
PAQR3	1.40383	8.62303e-11	4.17449e-09
PAQR4	0.470002	0.0386967	0.119823
PARD6A	0.824261	0.000251797	0.00207987
PARL	0.515276	0.0217852	0.07761
PARN	0.704156	0.00137969	0.00861384
PARP1	0.477702	0.0332522	0.107039
PARP2	0.456787	0.043655	0.130372
PARPBP	0.900098	4.74197e-05	0.000505236
PASK	0.687095	0.00189444	0.0112904
PAWR	0.475277	0.0348093	0.110665
PBX3	0.451479	0.0491151	0.142359
PCGF6	0.509224	0.0241168	0.0837815
PCID2	0.627484	0.00459369	0.0231293
PCK2	0.653548	0.00297493	0.0162773
PCLAF	1.01941	2.50406e-06	4.0408e-05
PCM1	0.47246	0.0358795	0.113328
PCNX4	0.466533	0.0389057	0.120281
PCSK1N	0.662972	0.0026645	0.0149338
PDCD10	0.512019	0.0227281	0.0800918
PDCD2	0.558815	0.0123853	0.0499787
PDF	0.64462	0.00373643	0.0196531
PDGFB	0.510759	0.0249658	0.0863098
PDLIM5	1.11181	2.75792e-07	5.81066e-06
PDP1	1.63264	3.64287e-14	3.56168e-12
PDSS1	0.878355	0.00017452	0.00152669
PDXP	0.54771	0.0146601	0.056784
PDZD7	0.985221	8.97005e-06	0.000120886
PEA15	0.586847	0.00816047	0.0365158
PELI3	0.498562	0.0286488	0.0956176
PEMT	0.565903	0.0111795	0.0462867
PET117	0.661687	0.00324889	0.0174444
PEX10	0.49852	0.0277028	0.0934823
PEX11B	1.03447	2.13379e-06	3.527e-05
PEX11G	0.900199	7.59446e-05	0.000754854
PEX7	0.935873	3.02695e-05	0.000340196
PFAS	0.545519	0.0141861	0.0552739
PFKL	0.506988	0.0230644	0.0809528
PGAM5	0.965231	8.22189e-06	0.000112218
PGAP2	0.477976	0.0346184	0.110276
PGGHG	0.650213	0.00340677	0.0181488
PHC1	0.653596	0.00302624	0.0164736
PHC3	0.566046	0.0106646	0.044762
PHF14	0.51873	0.0217306	0.0774709
PHF7	0.757544	0.000795127	0.00545861
PHKA2	0.450175	0.0474908	0.139024
PHLDB1	1.67118	1.17035e-14	1.18292e-12
PHTF1	0.765323	0.00054146	0.00394914
PHTF2	0.495095	0.0279444	0.0940428
PHYKPL	0.56087	0.0121072	0.0491364
PI4K2B	0.646568	0.00350563	0.0186158
PIAS3	0.476543	0.0344978	0.109986
PIGA	0.824653	0.000226333	0.0018904
PIGL	0.933493	2.20976e-05	0.000259873
PIGQ	0.494364	0.0281972	0.0946807
PIGS	0.687995	0.00167727	0.0102076
PIGW	0.767987	0.000662097	0.00467184
PIGX	0.568433	0.0108602	0.0453033
PIK3R4	0.455203	0.0445409	0.132436
PIM1	0.588686	0.00773554	0.0349797
PIP4P2	0.460232	0.0436965	0.13047
PIP5KL1	0.624138	0.00512687	0.0252362
PKP2	1.22945	1.21307e-08	3.6148e-07
PLA2G16	0.507124	0.0237868	0.0829726
PLA2G4A	0.506491	0.0262817	0.0898394
PLCXD2	1.01904	3.23965e-06	5.11202e-05
PLEKHB2	0.789312	0.000271313	0.00221055
PLGRKT	0.998473	6.67705e-06	9.50351e-05
PLK2	0.495937	0.0265609	0.0905404
PLK3	0.702686	0.00159118	0.00973121
PLS1	0.473867	0.035938	0.113465
PLSCR1	0.47929	0.0336087	0.107748
PLSCR3	0.914705	2.81166e-05	0.000318875
PLTP	0.504461	0.0245199	0.0849452
PM20D2	0.467878	0.0380135	0.118246
PMS1	0.953149	1.68539e-05	0.000204974
PNKP	0.477126	0.0361416	0.113957
PNO1	0.533736	0.0174756	0.0649808
PNP	0.5066	0.0240202	0.0834847
PNPLA4	0.763203	0.000717015	0.00500272
PNPT1	0.728395	0.000896341	0.00602623
PNRC2	0.614571	0.0053073	0.025979
POC1B	0.515695	0.0225867	0.0796658
POLA2	0.658706	0.00301534	0.0164462
POLD4	0.677829	0.00209856	0.0122818
POLE2	0.929766	3.15687e-05	0.000352552
POLG2	0.468802	0.0384456	0.119292
POLR1B	0.576734	0.0095262	0.0410907
POLR1C	0.546111	0.01469	0.0568411
POLR3G	1.45875	3.3537e-11	1.82512e-09
POMK	1.10738	1.09423e-06	1.9745e-05
POP5	1.43844	3.40257e-11	1.83751e-09
PPCDC	0.508584	0.0286589	0.0956234
PPFIA3	1.22933	2.27755e-08	6.40412e-07
PPID	0.463193	0.0413486	0.125514
PPIF	0.583869	0.00828921	0.0369601
PPIG	0.470303	0.0373486	0.116738
PPIL1	0.638806	0.00382936	0.0199733
PPIP5K2	0.471035	0.0379881	0.118191
PPM1H	0.500002	0.0270238	0.0917081
PPM1J	0.521567	0.0219795	0.0780976
PPP1R14C	0.46716	0.03946	0.121482
PPP1R18	0.451846	0.0465851	0.136801
PPP1R35	0.571772	0.0103756	0.0437578
PPP1R3D	0.756913	0.000616875	0.0044089
PPP6C	0.617126	0.00523793	0.0256983
PRAF2	1.00956	4.83061e-06	7.16877e-05
PRAG1	0.944098	1.65553e-05	0.000202
PRDX6	0.63208	0.00396592	0.0205139
PRIM2	1.11776	3.26825e-07	6.75272e-06
PRIMPOL	0.626743	0.00629101	0.0298469
PRKAG2	1.33559	1.13307e-09	4.2802e-08
PRKX	0.56019	0.0132576	0.0524361
PRMT3	0.869602	6.6654e-05	0.000675984
PROCR	1.02025	2.38181e-06	3.87277e-05
PRODH	1.95611	8.77911e-19	1.56341e-16
PRPS1	0.792171	0.000285623	0.00230219
PRR15	0.894404	8.04325e-05	0.000791052
PRR7	0.570298	0.0110169	0.0458036
PRSS27	0.804326	0.000516975	0.00379467
PSAT1	0.62663	0.00441205	0.022388
PSMB8	0.466218	0.0381089	0.118493
PSMC3IP	0.709277	0.00224416	0.0129766
PSMD1	0.460503	0.0413665	0.125543
PSMD14	0.746475	0.00061959	0.00442408
PSME3	0.765834	0.000458516	0.00342864
PSMG1	0.553467	0.0134202	0.0529434
PSPC1	0.527575	0.0187678	0.0688951
PTCD2	0.601207	0.00710538	0.0326843
PTGES	0.522624	0.0191604	0.0700107
PTGES2	0.518933	0.0201028	0.0727973
PTGR2	1.00344	3.7902e-06	5.81514e-05
PTK2B	1.27459	4.61958e-09	1.52212e-07
PTK6	0.80472	0.000278103	0.00225238
PTPRE	0.828722	0.000167478	0.00147458
PTRH1	1.37911	2.62192e-10	1.16383e-08
PTS	0.68252	0.00205775	0.012095
PUDP	0.615742	0.00611239	0.0291381
PUM3	0.567938	0.0110212	0.0458087
PXN	0.613389	0.00544151	0.0265599
PYCR1	0.971004	7.50458e-06	0.000104624
PYCR3	1.07098	9.35144e-07	1.71222e-05
QDPR	0.461145	0.0457952	0.135145
QPCT	0.621529	0.00811574	0.036381
QPCTL	0.508584	0.0250284	0.0864264
RAB17	0.966337	1.07399e-05	0.000140641
RAB20	0.648967	0.00351887	0.0186596
RAB32	0.657395	0.00310578	0.0168331
RAB36	0.992219	7.7036e-06	0.000106406
RAB3B	0.949018	1.12803e-05	0.000146732
RAB5IF	1.13383	1.44885e-07	3.34983e-06
RABL2B	0.652369	0.00357774	0.0189315
RAC3	0.472431	0.0385706	0.119552
RAD1	0.581557	0.00920622	0.0400489
RAD18	0.605655	0.00651578	0.0306604
RAD51C	0.944299	1.85067e-05	0.000222686
RAD52	0.477593	0.0379294	0.118033
RALB	0.552777	0.0127533	0.0510644
RAP1GAP2	0.90355	3.0555e-05	0.000342633
RBBP7	0.486191	0.0303999	0.0998797
RBBP8	0.651507	0.00347871	0.018486
RBM18	0.76702	0.000457711	0.00342516
RBM43	0.735568	0.000842135	0.00573135
RCAN1	1.16804	9.32328e-08	2.26407e-06
RCC2	0.625489	0.00444543	0.0225116
RCL1	0.457256	0.0456488	0.134793
RDX	0.48751	0.0295965	0.0979066
RECQL	0.520399	0.0201483	0.0728366
REEP4	0.597199	0.00694917	0.0320545
REEP6	0.506109	0.0238061	0.0829914
RELL2	1.59242	2.51757e-13	2.08068e-11
RFC3	0.580916	0.0089909	0.0392686
RFC4	0.453736	0.0461795	0.13585
RFT1	0.658997	0.00290033	0.0159711
RFXAP	0.501046	0.0292177	0.0970185
RHPN1	0.676573	0.00204164	0.0120369
RIMKLB	0.460526	0.0440048	0.131181
RMDN1	1.10972	2.92074e-07	6.13643e-06
RMI2	0.751086	0.00065616	0.00463652
RMND1	0.574641	0.0102928	0.0435237
RNASE7	0.641032	0.00619814	0.0294904
RNASEH2A	0.480463	0.0323505	0.104883
RND3	0.891664	3.91577e-05	0.000427563
RNF11	0.511609	0.0221071	0.0784765
RNF135	0.456779	0.044551	0.13244
RNF14	0.467673	0.0405835	0.123845
RNF141	1.07928	6.0072e-07	1.15503e-05
RNF144B	0.825652	0.000145213	0.001307
RNF19A	0.753288	0.000567701	0.00410996
RNF20	0.478062	0.0335516	0.107703
RNF224	0.985423	2.37787e-05	0.000276168
RNF227	0.535645	0.0197677	0.071773
RNF38	0.886987	4.7564e-05	0.000506053
RNMT	0.815888	0.00017938	0.00156008
RNPS1	0.924021	1.97494e-05	0.000235029
RPA1	0.643035	0.0033961	0.0181113
RPA2	0.834556	0.000131398	0.00119853
RPA3	0.923196	2.04935e-05	0.000242726
RPAP3	0.459358	0.0429708	0.128895
RPF1	0.471265	0.0365912	0.114771
RPL18	0.54221	0.0144374	0.0561251
RPL22L1	0.913438	2.99726e-05	0.000337875
RPL36A-HNRNPH2	5.1	2.87832e-84	8.61136e-81
RPP25L	0.494379	0.0305778	0.100354
RPS23	0.58517	0.00793025	0.0356778
RPS27L	0.546374	0.0158824	0.0603006
RPS3	0.673521	0.00205349	0.0120843
RPUSD2	0.678675	0.00220075	0.0127799
RRAS2	1.0362	1.71758e-06	2.90653e-05
RRM2	0.513333	0.0222911	0.078851
RRNAD1	0.562103	0.0116742	0.047858
RRP9	0.448791	0.0489314	0.141964
RSPH3	0.672424	0.00244774	0.0139595
RTEL1	0.507456	0.0244788	0.0848422
RTN3	1.12705	1.68668e-07	3.81133e-06
RTN4	0.580978	0.00850704	0.0376611
RTN4R	0.463415	0.0463031	0.136187
RUVBL1	0.617429	0.00506839	0.0249977
RWDD2B	1.00758	4.63e-06	6.89842e-05
RWDD4	1.12043	3.87396e-07	7.85238e-06
RXYLT1	0.502283	0.0271801	0.0921093
S100A10	0.675427	0.00201597	0.0119008
S100A14	0.496155	0.0264261	0.0902119
S1PR1	1.01364	3.43506e-06	5.36379e-05
SAA1	0.672972	0.00232086	0.0133427
SAA2	1.53765	1.76613e-12	1.26409e-10
SAA2-SAA4	0.869741	0.000774575	0.00533465
SAA4	1.17496	7.07074e-06	9.99727e-05
SAAL1	0.639294	0.00408191	0.0209401
SACS	0.487129	0.0309234	0.101266
SAMD4A	0.493056	0.0294944	0.0976337
SAMD8	0.478389	0.033166	0.106925
SARAF	1.00451	3.46435e-06	5.39825e-05
SCAMP1	1.29502	1.846e-09	6.6063e-08
SCEL	0.642336	0.00456292	0.0230131
SCFD1	0.453822	0.0449695	0.133472
SCOC	1.09619	4.24809e-07	8.52983e-06
SCRN1	0.617164	0.0050089	0.0247451
SCRN2	0.661609	0.00263718	0.0148028
SDAD1	0.451113	0.0459813	0.13548
SDC3	1.01306	3.3969e-06	5.31529e-05
SDCBP	0.466294	0.0387626	0.119971
SDHAF3	0.600254	0.00761765	0.0345311
SDSL	0.836645	0.000244293	0.00202235
SEH1L	0.513768	0.0217469	0.077492
SEL1L3	0.804159	0.000224714	0.00188003
SELENOF	0.492072	0.0268949	0.0913951
SELENOI	1.12855	1.65142e-07	3.74864e-06
SEMA3B	0.540562	0.0157675	0.0599601
SEMA3E	1.24524	1.22548e-08	3.63728e-07
SEMA6B	0.678872	0.00235568	0.0135169
SEMA7A	0.602521	0.00777324	0.035098
SENP3-EIF4A1	1.03261	2.11397e-06	3.5028e-05
SEPHS1	0.535986	0.0159967	0.0606576
SERINC1	0.808797	0.000197104	0.00168101
SERPINB7	1.25201	8.70767e-09	2.66376e-07
SETD4	0.591242	0.00860037	0.0379309
SFI1	0.506834	0.0242684	0.0842299
SFMBT1	0.715523	0.001297	0.00818641
SFR1	0.9122	4.2689e-05	0.000463414
SFT2D1	0.587266	0.00813538	0.0364288
SGMS2	0.593183	0.0075812	0.034418
SH2D3A	0.589728	0.00805517	0.0361637
SH2D5	0.642134	0.00476198	0.0238242
SHISA5	0.897879	3.37255e-05	0.000373308
SHROOM3	0.761559	0.000491409	0.0036337
SIAE	1.29342	2.013e-09	7.13565e-08
SIRT5	0.587805	0.00885726	0.0387868
SKA2	0.724956	0.000921378	0.00616133
SKAP2	0.47904	0.0330018	0.106579
SKP2	0.852372	8.82751e-05	0.000855805
SLC16A12	1.58272	6.74551e-13	5.25552e-11
SLC16A13	0.7107	0.00128033	0.00809828
SLC16A5	1.14517	3.13877e-07	6.52124e-06
SLC19A1	1.08824	7.76213e-07	1.44961e-05
SLC1A4	0.537894	0.0169959	0.0636253
SLC22A18	0.456351	0.046708	0.137135
SLC23A2	0.763806	0.000481063	0.00357088
SLC25A10	1.04283	1.63939e-06	2.79631e-05
SLC25A15	0.858308	0.000121268	0.00112395
SLC25A17	0.515424	0.0229805	0.0807149
SLC25A19	0.670045	0.00297116	0.0162682
SLC25A27	0.517423	0.0232636	0.0815754
SLC25A30	0.526712	0.0201421	0.0728321
SLC25A35	0.725962	0.000990922	0.00657932
SLC27A2	0.693363	0.0016984	0.0103152
SLC27A3	0.47346	0.0362945	0.114205
SLC29A2	0.876201	6.01487e-05	0.000620955
SLC30A7	0.656222	0.0028555	0.0158074
SLC30A9	0.462321	0.0405272	0.123724
SLC34A3	0.951779	3.47557e-05	0.000383698
SLC35A3	0.570598	0.010844	0.0453033
SLC35B1	0.920148	2.32582e-05	0.000270755
SLC35B4	0.639744	0.00414247	0.0212144
SLC37A4	0.47148	0.0374941	0.117008
SLC38A6	0.596019	0.0100802	0.0428379
SLC39A13	0.558134	0.0127386	0.0510428
SLC39A8	0.619872	0.00530176	0.0259604
SLC7A11	2.26661	4.10441e-25	1.6594e-22
SLC7A6	0.490114	0.0302083	0.0994029
SLC7A6OS	0.622038	0.00495184	0.0245118
SLC9A8	0.899218	3.89685e-05	0.000426118
SLF1	0.673183	0.00252316	0.0142915
SLFN5	0.704616	0.0013208	0.00830862
SLIRP	0.616635	0.00545341	0.0265985
SLX1A	0.75953	0.000509284	0.00374736
SLX1B	0.878333	5.04134e-05	0.00053183
SLX4IP	0.549509	0.0146734	0.0568062
SMC1A	0.62217	0.00468867	0.0235283
SMC2	0.766404	0.000450545	0.0033766
SMIM14	0.574506	0.010214	0.0432312
SMIM19	0.98209	9.40575e-06	0.00012585
SMIM20	0.670235	0.00257182	0.0144958
SMIM29	1.01909	3.54484e-06	5.49506e-05
SNCA	1.04292	1.75168e-06	2.95416e-05
SNIP1	0.71662	0.00116045	0.00746953
SNRPD1	0.711971	0.00119854	0.00766852
SNRPD2	0.74848	0.000602824	0.00432086
SNRPE	0.549348	0.0133705	0.0528054
SNRPN	0.66063	0.00278745	0.0155009
SNU13	1.05901	9.40164e-07	1.7193e-05
SOCS3	0.708304	0.0014266	0.00886973
SPA17	1.57196	8.43044e-13	6.46723e-11
SPACA9	0.522714	0.0223022	0.078851
SPATA20	0.45285	0.0454535	0.134508
SPATA33	0.499276	0.028214	0.0946807
SPATS2L	0.833388	0.000128018	0.00117486
SPC24	0.466298	0.0412018	0.125196
SPC25	0.597909	0.00829578	0.0369601
SPDL1	0.634643	0.00509512	0.025113
SPIN4	0.832781	0.000130578	0.00119177
SPRY2	0.49916	0.0319246	0.103817
SPTY2D1	0.591896	0.00751265	0.034169
SRA1	0.46593	0.0392061	0.120975
SRBD1	1.29211	3.43178e-09	1.15362e-07
SREBF1	0.649045	0.00314272	0.0170006
SRI	0.637764	0.00380284	0.0198835
SRM	0.721669	0.00103242	0.00680032
SRRM2	0.726287	0.000867732	0.00587083
SSB	0.467475	0.0375667	0.117173
SSH1	0.845482	9.80917e-05	0.000936409
SSR3	0.549976	0.0130588	0.0519817
ST7L	0.52032	0.0258731	0.0888084
STARD4	0.471812	0.0363115	0.114234
STC2	1.14267	1.24199e-07	2.92582e-06
STK36	0.669928	0.00256112	0.0144464
STMN3	1.28991	9.09472e-09	2.76339e-07
STMP1	0.575305	0.00965881	0.0414475
STN1	0.622003	0.00510689	0.0251627
STOM	0.969862	7.01374e-06	9.93547e-05
STPG1	0.589208	0.00970225	0.0415863
STRADA	0.496771	0.0321512	0.104305
STX1A	0.733958	0.00121805	0.00777806
STX2	0.764134	0.000519314	0.00380805
SUCLG1	0.488147	0.0295248	0.0977127
SULT1A4	0.590899	0.0080429	0.0361194
SUN3	1.9982	4.36637e-17	6.04782e-15
SUPT16H	0.984781	4.94575e-06	7.31786e-05
SUPT4H1	0.761635	0.000495372	0.00365578
SURF1	0.553454	0.013227	0.0523447
SUSD2	1.13775	2.10815e-07	4.62402e-06
SUV39H2	1.19849	6.938e-08	1.73554e-06
SWAP70	0.470484	0.0367771	0.11519
SYBU	1.73175	3.88687e-15	4.21331e-13
SYDE1	0.535739	0.0175158	0.0651142
SYNGAP1	0.453948	0.0451054	0.133788
SYNGR3	1.61302	5.13654e-13	4.0871e-11
SYNPO	0.818144	0.000182019	0.0015783
TADA3	0.467091	0.0387343	0.119914
TAF10	0.470508	0.0365098	0.114653
TAF1A	0.875258	8.9326e-05	0.000863754
TAF1B	0.740905	0.000757814	0.00524336
TAF9	0.455228	0.045015	0.133581
TAGLN3	0.907124	6.11052e-05	0.000629527
TALDO1	0.484971	0.0302277	0.0994331
TARS2	0.550344	0.0134474	0.0529788
TASP1	1.09026	5.99259e-07	1.15371e-05
TATDN1	0.62189	0.00518783	0.025486
TATDN3	0.478324	0.0373794	0.116754
TBC1D1	0.541587	0.0150315	0.0578782
TBC1D2	0.554376	0.0126873	0.050882
TBC1D31	0.485788	0.0314038	0.10257
TBPL1	0.46818	0.042653	0.128235
TBX18	0.550682	0.0138266	0.0541425
TBX6	0.680502	0.00289375	0.0159439
TCEA2	0.598666	0.00721558	0.0330692
TCEAL1	0.501364	0.0271551	0.09207
TCF20	1.00224	4.5438e-06	6.80388e-05
TCTEX1D2	0.929253	2.2498e-05	0.000263752
TCTN1	0.747431	0.000766141	0.00528143
TCTN3	0.448661	0.0479125	0.139958
TDRP	0.778086	0.000385382	0.00295335
TEAD1	1.00748	3.04059e-06	4.82335e-05
TEAD4	0.520957	0.020312	0.0733753
TEDC2	0.560577	0.0160602	0.0608522
TENT5B	1.27988	2.4507e-08	6.87805e-07
TERF1	0.481031	0.0325065	0.105252
TERT	1.5045	3.15911e-11	1.73103e-09
TFB1M	0.998468	5.20169e-06	7.66621e-05
TFB2M	0.599934	0.00711431	0.0327153
TGFB2	2.84683	3.82631e-35	3.57736e-32
TGM2	0.586027	0.0079786	0.0358629
THADA	0.529951	0.0181907	0.0671557
THAP12	0.666576	0.00246102	0.0140139
THAP5	0.46245	0.0433266	0.129547
THAP6	0.540473	0.0174049	0.0647653
THAP7	0.520213	0.0217398	0.0774854
THBS1	0.749568	0.000598143	0.00429349
THBS3	0.500268	0.0258785	0.0888084
THEM4	0.848585	0.000164554	0.00145397
THEM6	0.677394	0.00211104	0.0123365
THOC3	0.461591	0.0402088	0.123129
THOC6	0.855349	9.0778e-05	0.000874966
TIMM10	0.718269	0.00107308	0.00700361
TIMM21	0.655322	0.00374922	0.0196857
TIMM8A	0.630748	0.00473781	0.0237351
TIMM8B	0.81659	0.000196552	0.00167917
TIMMDC1	0.498977	0.026293	0.0898394
TINAGL1	0.619409	0.00484129	0.0240761
TIPIN	0.689021	0.00228012	0.0131439
TKFC	0.85199	8.96634e-05	0.000866457
TLCD1	0.688347	0.00233268	0.0134004
TLNRD1	0.695507	0.00165787	0.0100977
TMC4	0.889091	4.71825e-05	0.000503426
TMCC2	0.709984	0.00168827	0.0102662
TMCC3	0.530763	0.0178255	0.0660191
TMEFF1	1.08983	8.19192e-07	1.52227e-05
TMEM106B	1.00074	4.41046e-06	6.63744e-05
TMEM106C	0.674705	0.00211047	0.0123365
TMEM107	0.818912	0.000196896	0.0016807
TMEM120A	0.697471	0.0017466	0.0105694
TMEM120B	2.40757	7.83665e-28	4.18673e-25
TMEM123	0.634786	0.00381563	0.0199295
TMEM125	1.5652	2.56197e-12	1.77428e-10
TMEM135	0.471822	0.0371323	0.116181
TMEM141	0.654458	0.00294685	0.016165
TMEM147	0.589714	0.00791555	0.0356331
TMEM14A	0.699888	0.00149139	0.00920748
TMEM14B	0.609427	0.00592751	0.0284288
TMEM167A	0.691496	0.00157105	0.00963959
TMEM179B	0.516523	0.0219088	0.0779206
TMEM182	0.673224	0.00281556	0.0156282
TMEM187	0.95999	1.25982e-05	0.000161074
TMEM198	2.00638	1.18108e-17	1.76677e-15
TMEM205	0.592872	0.00734754	0.0335199
TMEM209	0.466408	0.0391803	0.12092
TMEM230	0.486512	0.0298712	0.0985972
TMEM241	1.10128	5.97591e-07	1.15198e-05
TMEM25	0.82031	0.000206215	0.00174874
TMEM255A	2.38224	5.19785e-25	2.04617e-22
TMEM256	0.457435	0.0426173	0.128195
TMEM256-PLSCR3	0.781446	0.000370001	0.00285891
TMEM265	2.17968	1.04505e-20	2.40505e-18
TMEM33	0.769401	0.000413378	0.00313576
TMEM35B	0.466695	0.0404261	0.123575
TMEM38B	0.505646	0.024733	0.0855843
TMEM43	0.777844	0.000354543	0.00276086
TMEM53	0.502761	0.0291442	0.0968601
TMEM56	0.534787	0.0167724	0.0629766
TMEM74B	0.729979	0.00140914	0.00877209
TMEM80	0.582685	0.00964602	0.0414402
TMEM9B	0.490874	0.0290571	0.0967428
TMSB4X	0.663967	0.00242264	0.0138533
TNFAIP2	0.773922	0.000362255	0.00280485
TNFRSF12A	0.741822	0.000694039	0.0048651
TNFSF18	2.77727	1.67472e-33	1.44928e-30
TNNT1	0.550927	0.0137013	0.0537804
TNRC6A	0.584921	0.00821477	0.036682
TNS3	0.592843	0.00735292	0.0335342
TOMM34	0.697648	0.00144818	0.00898891
TPD52L2	1.28277	2.50312e-09	8.68773e-08
TRAFD1	0.678575	0.00198716	0.0117541
TRAIP	0.522911	0.0229757	0.0807149
TREX2	1.23706	1.80981e-08	5.15519e-07
TRIM16	0.934292	1.50476e-05	0.000186803
TRIM22	0.733075	0.000793047	0.00545012
TRIM23	1.13732	2.28949e-07	4.92784e-06
TRIM32	0.526417	0.0195064	0.0709966
TRIM6	0.883562	5.8384e-05	0.000604406
TRIM66	1.04784	1.46568e-06	2.5347e-05
TRIML2	1.1835	1.27586e-07	2.98212e-06
TRIOBP	0.873225	6.91824e-05	0.000695497
TRIP13	0.757399	0.000526998	0.00385494
TRMT6	0.818252	0.000181289	0.00157322
TRMT61A	0.570699	0.01053	0.0442591
TRNP1	1.24346	3.4978e-08	9.47891e-07
TRUB1	1.22146	1.61599e-08	4.66671e-07
TSEN2	0.763924	0.000640306	0.00454812
TSPAN1	1.55011	6.39796e-13	5.01084e-11
TSPAN2	2.62177	3.25284e-29	1.94637e-26
TSPAN4	1.10431	4.32761e-07	8.67784e-06
TSTD1	0.631569	0.00478771	0.0239129
TTC12	0.722034	0.00117703	0.00755676
TTC17	0.592865	0.00728313	0.0332667
TTC26	0.572769	0.011452	0.047167
TTF2	0.714962	0.00107858	0.00703333
TTL	0.466937	0.0382943	0.118996
TTLL1	0.904136	9.86884e-05	0.000940306
TTYH3	0.633592	0.00387203	0.0201397
TUBA1A	0.496416	0.0287426	0.0958237
TUBB3	0.630424	0.00476763	0.0238365
TUBGCP5	0.646232	0.0035482	0.0187951
TUT1	0.579987	0.00941618	0.0407269
TVP23B	0.574263	0.0100683	0.0427996
TVP23C-CDRT4	0.67241	0.00234265	0.0134473
TWF2	0.512567	0.0219315	0.0779641
TWIST1	0.477657	0.0354497	0.112184
TXNDC17	0.454535	0.044826	0.133125
TXNRD3	1.06807	1.06069e-06	1.91861e-05
TYMS	1.01903	2.57264e-06	4.13808e-05
UBE2F	0.574542	0.0115738	0.0475672
UBE2N	0.539719	0.0153992	0.0590219
UBE2T	0.798497	0.000260455	0.00213841
UBIAD1	0.65002	0.00390438	0.0202516
UBL7	0.582069	0.00917668	0.039971
UBLCP1	0.484351	0.0366332	0.114812
UBXN11	0.716999	0.00142927	0.00888259
UBXN6	0.622038	0.00472004	0.023654
UCHL5	0.651399	0.00330243	0.0176811
UGCG	1.11721	2.11955e-07	4.63542e-06
UHMK1	0.547948	0.0135769	0.0533763
ULBP2	0.589505	0.00834138	0.0371255
UMAD1	0.591307	0.00847166	0.03756
UPK1B	0.774908	0.000704445	0.00492881
UPK3B	0.701444	0.00196074	0.0116299
UPP1	0.654656	0.00296403	0.0162354
URI1	0.462792	0.04085	0.124404
USO1	0.493845	0.0272636	0.0922914
USP45	0.591587	0.00843119	0.0374361
USPL1	0.540489	0.0162444	0.0614292
UTP4	0.634494	0.00395212	0.0204779
UVSSA	0.506687	0.0244213	0.0847017
UXS1	0.464676	0.0402325	0.123151
VBP1	0.960681	9.23839e-06	0.000123833
VDAC1	0.663871	0.0024319	0.0138851
VDAC2	0.556438	0.0118029	0.0482369
VGLL1	0.713604	0.00114243	0.00738533
VKORC1	0.696514	0.00154519	0.0094965
VMP1	0.523264	0.0191656	0.0700118
VOPP1	0.584686	0.0083114	0.037003
VRK1	1.00063	4.45099e-06	6.6917e-05
VSIR	0.523842	0.0192533	0.0702465
WARS2	0.462193	0.0432423	0.129398
WBP4	0.45139	0.0491633	0.142416
WDCP	0.600557	0.00743792	0.0338966
WDFY1	0.636204	0.00388146	0.02017
WDR12	1.13403	1.6641e-07	3.7717e-06
WDR25	0.768372	0.000658148	0.00464617
WDR27	0.594182	0.00813615	0.0364288
WDR31	0.675364	0.0025728	0.0144958
WDR35	1.20731	3.23018e-08	8.81758e-07
WDR54	0.601968	0.00641706	0.0302912
WDR75	0.470494	0.0372145	0.11639
WDR77	0.454492	0.0455669	0.134657
WDR89	0.597443	0.00787221	0.0354593
WDR90	0.566384	0.0108287	0.0452899
WDR92	0.815338	0.000225016	0.00188102
WDYHV1	0.562401	0.012003	0.0488444
WIPI1	0.600997	0.00685002	0.031764
WNT9A	0.634778	0.00504579	0.0248944
WRB	0.985286	9.88262e-06	0.000130943
WWC1	1.04827	1.30187e-06	2.28845e-05
XAB2	0.476575	0.0338278	0.108257
XDH	0.685371	0.0018164	0.0109122
XPO4	0.46887	0.0378692	0.117895
XPR1	0.481913	0.0315966	0.102907
YAP1	0.647021	0.00316787	0.0170953
YBX2	1.10746	1.27472e-06	2.24336e-05
YDJC	0.492421	0.0287074	0.0957277
YEATS4	0.731001	0.000946831	0.00631179
YPEL5	0.568657	0.0104122	0.0438748
YTHDF2	0.921034	2.22532e-05	0.000261292
YWHAB	1.10422	3.20091e-07	6.62274e-06
ZBTB25	0.48484	0.0318331	0.103587
ZBTB41	0.641502	0.00359694	0.0189928
ZC2HC1A	0.815036	0.00021941	0.00184287
ZDBF2	0.553169	0.0131817	0.0522405
ZDHHC23	0.5218	0.02047	0.0737856
ZDHHC24	0.789896	0.000291717	0.00234486
ZFX	0.856773	0.000110986	0.00103765
ZMYND15	0.779892	0.000516533	0.00379467
ZNF23	0.678082	0.00252668	0.014306
ZNF263	0.502406	0.025984	0.0890685
ZNF280D	0.517067	0.0223418	0.0789722
ZNF330	0.591082	0.00784866	0.0353852
ZNF33A	0.652379	0.00320233	0.0172501
ZNF431	1.00119	3.94392e-06	6.02011e-05
ZNF449	0.802797	0.000306885	0.00244316
ZNF485	0.886261	0.000108311	0.00101581
ZNF488	1.33406	9.44097e-10	3.66825e-08
ZNF501	0.610351	0.00816861	0.0365195
ZNF558	0.850467	0.000100175	0.000948429
ZNF584	0.583126	0.0110485	0.045897
ZNF587	0.464707	0.0397607	0.122182
ZNF587B	0.858968	0.000129217	0.00118079
ZNF670	0.815591	0.00043652	0.00328466
ZNF684	0.847386	0.000245682	0.00203159
ZNF706	0.679013	0.00201675	0.0119008
ZNF707	0.481069	0.0374536	0.116942
ZNF74	0.711515	0.0013471	0.00843858
ZNF775	0.665133	0.00436351	0.0221868
ZNF778	0.924591	2.63611e-05	0.000301719
ZNF783	0.589041	0.00854921	0.0377919
ZNF789	0.538123	0.0183103	0.0675138
ZNF92	0.454082	0.049405	0.142922
ZNHIT6	0.495666	0.0279085	0.0939656
ZNRD1	1.0072	5.25912e-06	7.73562e-05
ZUP1	0.589503	0.00835592	0.037157
ZWILCH	0.538126	0.0169962	0.0636253
ZXDB	0.450659	0.0492747	0.142683
